# Supplementary material for: Cr(i)Cl as well as Cr+ are stabilised between two cyclic alkyl amino carbenes
Source: Chem Sci. 2015 Mar 20;6(5):3148–53. doi: 10.1039/c5sc00646e (PMC5490427; doi:10.1039/c5sc00646e)
Supplement: Supplementary file 2 [file SC-006-C5SC00646E-s002.cif]

# Electronic Supplementary Material (ESI) for Chemical Science.
# This journal is © The Royal Society of Chemistry 2015

####################################################################### 
# 
# This file contains crystal structure data downloaded from the 
# Cambridge Structural Database (CSD) hosted by the Cambridge 
# Crystallographic Data Centre (CCDC).
# 
# Full information about CCDC data access policies and citation 
# guidelines are available at http://www.ccdc.cam.ac.uk/access/V1 
# 
# Audit and citation data items may have been added by the CCDC. 
# Please retain this information to preserve the provenance of 
# this file and to allow appropriate attribution of the data. 
# 
#######################################################################

data_CAAC-Cr_1
_database_code_depnum_ccdc_archive 'CCDC 1034606'
_audit_update_record             
;
2014-11-17 deposited with the CCDC.
2015-03-20 downloaded from the CCDC.
;

_audit_creation_method           SHELXL-2014
_chemical_name_systematic        
;
 ?
;
_chemical_name_common            ?
_chemical_melting_point          ?
_chemical_formula_moiety         'C82.50 H86 B Cr F24 N2'
_chemical_formula_sum            'C82.50 H86 B Cr F24 N2'
_chemical_formula_weight         1624.34

loop_
_atom_type_symbol
_atom_type_description
_atom_type_scat_dispersion_real
_atom_type_scat_dispersion_imag
_atom_type_scat_source
C C 0.0033 0.0016 'International Tables Vol C Tables 4.2.6.8 and 6.1.1.4'
H H 0.0000 0.0000 'International Tables Vol C Tables 4.2.6.8 and 6.1.1.4'
B B 0.0013 0.0007 'International Tables Vol C Tables 4.2.6.8 and 6.1.1.4'
N N 0.0061 0.0033 'International Tables Vol C Tables 4.2.6.8 and 6.1.1.4'
F F 0.0171 0.0103 'International Tables Vol C Tables 4.2.6.8 and 6.1.1.4'
Cr Cr 0.3209 0.6236 'International Tables Vol C Tables 4.2.6.8 and 6.1.1.4'

_space_group_crystal_system      triclinic
_space_group_IT_number           2
_space_group_name_H-M_alt        'P -1'
_space_group_name_Hall           '-P 1'

_shelx_space_group_comment       
;
The symmetry employed for this shelxl refinement is uniquely defined
by the following loop, which should always be used as a source of
symmetry information in preference to the above space-group names.
They are only intended as comments.
;

loop_
_space_group_symop_operation_xyz
'x, y, z'
'-x, -y, -z'

_cell_length_a                   13.468(2)
_cell_length_b                   14.272(2)
_cell_length_c                   20.836(3)
_cell_angle_alpha                85.98(2)
_cell_angle_beta                 89.96(2)
_cell_angle_gamma                87.39(2)
_cell_volume                     3991.0(10)
_cell_formula_units_Z            2
_cell_measurement_temperature    100(2)
_cell_measurement_reflns_used    ?
_cell_measurement_theta_min      2.301
_cell_measurement_theta_max      23.444

_exptl_crystal_description       plate
_exptl_crystal_colour            green
_exptl_crystal_density_meas      ?
_exptl_crystal_density_method    ?
_exptl_crystal_density_diffrn    1.352
_exptl_crystal_F_000             1680
_exptl_transmission_factor_min   ?
_exptl_transmission_factor_max   ?
_exptl_crystal_size_max          0.10
_exptl_crystal_size_mid          0.10
_exptl_crystal_size_min          0.05
_exptl_absorpt_coefficient_mu    0.244
_shelx_estimated_absorpt_T_min   ?
_shelx_estimated_absorpt_T_max   ?
_exptl_absorpt_correction_type   multi-scan
_exptl_absorpt_correction_T_min  0.7144
_exptl_absorpt_correction_T_max  0.7452
_exptl_absorpt_process_details   SADABS-2014/3

_exptl_special_details           
;
 ?
;

_diffrn_ambient_temperature      100(2)
_diffrn_radiation_wavelength     0.71073
_diffrn_radiation_type           MoK\a
_diffrn_source                   'INCOATEC Mo Microsource'
_diffrn_measurement_device_type  'Bruker Smart Apex II Quazar'
_diffrn_measurement_method       'omega scans'
_diffrn_detector_area_resol_mean ?
_diffrn_reflns_number            84083
_diffrn_reflns_av_unetI/netI     0.0399
_diffrn_reflns_av_R_equivalents  0.0526
_diffrn_reflns_limit_h_min       -16
_diffrn_reflns_limit_h_max       16
_diffrn_reflns_limit_k_min       -17
_diffrn_reflns_limit_k_max       17
_diffrn_reflns_limit_l_min       -25
_diffrn_reflns_limit_l_max       25
_diffrn_reflns_theta_min         1.432
_diffrn_reflns_theta_max         25.350
_diffrn_reflns_theta_full        25.242
_diffrn_measured_fraction_theta_max 0.999
_diffrn_measured_fraction_theta_full 1.000
_diffrn_reflns_Laue_measured_fraction_max 0.999
_diffrn_reflns_Laue_measured_fraction_full 1.000
_diffrn_reflns_point_group_measured_fraction_max 0.999
_diffrn_reflns_point_group_measured_fraction_full 1.000
_reflns_number_total             14604
_reflns_number_gt                10948
_reflns_threshold_expression     'I > 2\s(I)'
_reflns_Friedel_coverage         0.000
_reflns_Friedel_fraction_max     .
_reflns_Friedel_fraction_full    .

_reflns_special_details          
;
 Reflections were merged by SHELXL according to the crystal
 class for the calculation of statistics and refinement.
 
 _reflns_Friedel_fraction is defined as the number of unique
 Friedel pairs measured divided by the number that would be
 possible theoretically, ignoring centric projections and
 systematic absences.
;

_computing_data_collection       'APEX2 v2012.4-3'
_computing_cell_refinement       'SAINT V8.30C'
_computing_data_reduction        'SAINT V8.30C'
_computing_structure_solution    'SHELXS-2012 (Sheldrick, 2012)'
_computing_structure_refinement  'SHELXL-2014 (Sheldrick, 2014)'
_computing_molecular_graphics    'XSHELL in SHELXTL-97'
_computing_publication_material  'SHELXP in SHELXTL-97'

_refine_special_details          
;
 ?
;
_refine_ls_structure_factor_coef Fsqd
_refine_ls_matrix_type           full
_refine_ls_weighting_scheme      calc
_refine_ls_weighting_details     
'w=1/[\s^2^(Fo^2^)+(0.0314P)^2^+2.3036P] where P=(Fo^2^+2Fc^2^)/3'
_atom_sites_solution_primary     ?
_atom_sites_solution_secondary   ?
_atom_sites_solution_hydrogens   geom
_refine_ls_hydrogen_treatment    constr
_refine_ls_extinction_method     SHELXL
_refine_ls_extinction_coef       0.00067(13)
_refine_ls_extinction_expression Fc^*^=kFc[1+0.001xFc^2^\l^3^/sin(2\q)]^-1/4^
_refine_ls_number_reflns         14604
_refine_ls_number_parameters     1164
_refine_ls_number_restraints     2848
_refine_ls_R_factor_all          0.0614
_refine_ls_R_factor_gt           0.0380
_refine_ls_wR_factor_ref         0.0898
_refine_ls_wR_factor_gt          0.0802
_refine_ls_goodness_of_fit_ref   1.012
_refine_ls_restrained_S_all      0.990
_refine_ls_shift/su_max          0.001
_refine_ls_shift/su_mean         0.000

loop_
_atom_site_label
_atom_site_type_symbol
_atom_site_fract_x
_atom_site_fract_y
_atom_site_fract_z
_atom_site_U_iso_or_equiv
_atom_site_adp_type
_atom_site_occupancy
_atom_site_site_symmetry_order
_atom_site_calc_flag
_atom_site_refinement_flags_posn
_atom_site_refinement_flags_adp
_atom_site_refinement_flags_occupancy
_atom_site_disorder_assembly
_atom_site_disorder_group
Cr1' Cr 0.5000 0.5000 0.0000 0.01993(11) Uani 1 2 d S U P . .
Cr1 Cr 0.5000 0.0000 0.5000 0.02090(11) Uani 1 2 d S U P . .
C9 C 0.66772(14) 0.01467(13) 0.38886(9) 0.0177(4) Uani 1 1 d . U . . .
C10 C 0.72594(14) -0.06649(13) 0.40832(9) 0.0210(4) Uani 1 1 d . U . . .
C11 C 0.72409(16) -0.14210(14) 0.36971(10) 0.0274(5) Uani 1 1 d . U . . .
H11 H 0.7643 -0.1972 0.3810 0.033 Uiso 1 1 calc R U . . .
C12 C 0.66524(17) -0.13880(15) 0.31559(10) 0.0309(5) Uani 1 1 d . U . . .
H12 H 0.6657 -0.1910 0.2897 0.037 Uiso 1 1 calc R U . . .
C13 C 0.60553(16) -0.05969(15) 0.29894(10) 0.0270(5) Uani 1 1 d . U . . .
H13 H 0.5641 -0.0588 0.2620 0.032 Uiso 1 1 calc R U . . .
C14 C 0.60450(14) 0.01886(14) 0.33502(9) 0.0203(4) Uani 1 1 d . U . . .
C15 C 0.53265(15) 0.10156(14) 0.31609(10) 0.0238(5) Uani 1 1 d . U . . .
H15 H 0.5458 0.1532 0.3446 0.029 Uiso 1 1 calc R U . . .
C16 C 0.42514(16) 0.07401(16) 0.32675(11) 0.0344(5) Uani 1 1 d . U . . .
H16A H 0.3802 0.1290 0.3168 0.052 Uiso 1 1 calc R U . . .
H16B H 0.4164 0.0510 0.3717 0.052 Uiso 1 1 calc R U . . .
H16C H 0.4100 0.0244 0.2986 0.052 Uiso 1 1 calc R U . . .
C17 C 0.54767(18) 0.13906(16) 0.24648(10) 0.0351(5) Uani 1 1 d . U . . .
H17A H 0.5051 0.1960 0.2374 0.053 Uiso 1 1 calc R U . . .
H17B H 0.5302 0.0912 0.2175 0.053 Uiso 1 1 calc R U . . .
H17C H 0.6174 0.1541 0.2400 0.053 Uiso 1 1 calc R U . . .
C18 C 0.78525(14) -0.07853(14) 0.47071(10) 0.0224(4) Uani 1 1 d . U . . .
H18 H 0.7831 -0.0167 0.4906 0.027 Uiso 1 1 calc R U . . .
C19 C 0.73777(16) -0.15071(14) 0.51791(10) 0.0278(5) Uani 1 1 d . U . . .
H19A H 0.7756 -0.1568 0.5583 0.042 Uiso 1 1 calc R U . . .
H19B H 0.7383 -0.2118 0.4991 0.042 Uiso 1 1 calc R U . . .
H19C H 0.6691 -0.1297 0.5265 0.042 Uiso 1 1 calc R U . . .
C20 C 0.89439(15) -0.10739(15) 0.45880(11) 0.0301(5) Uani 1 1 d . U . . .
H20A H 0.9316 -0.1087 0.4993 0.045 Uiso 1 1 calc R U . . .
H20B H 0.9228 -0.0619 0.4273 0.045 Uiso 1 1 calc R U . . .
H20C H 0.8986 -0.1700 0.4422 0.045 Uiso 1 1 calc R U . . .
N1 N 0.66847(11) 0.09553(10) 0.42807(7) 0.0161(3) Uani 1 1 d D U . . .
C1 C 0.60672(14) 0.10268(13) 0.47583(9) 0.0181(4) Uani 1 1 d D U . . .
C2 C 0.62645(15) 0.19224(14) 0.50815(10) 0.0240(5) Uani 1 1 d D U . . .
C5 C 0.5264(6) 0.2489(6) 0.5174(5) 0.0311(18) Uani 0.518(11) 1 d D U P A 1
H5A H 0.5398 0.3095 0.5342 0.047 Uiso 0.518(11) 1 calc R U P A 1
H5B H 0.4845 0.2133 0.5478 0.047 Uiso 0.518(11) 1 calc R U P A 1
H5C H 0.4920 0.2596 0.4759 0.047 Uiso 0.518(11) 1 calc R U P A 1
C6 C 0.6726(7) 0.1679(9) 0.5740(4) 0.034(2) Uani 0.518(11) 1 d D U P A 1
H6A H 0.6875 0.2259 0.5939 0.051 Uiso 0.518(11) 1 calc R U P A 1
H6B H 0.7342 0.1297 0.5694 0.051 Uiso 0.518(11) 1 calc R U P A 1
H6C H 0.6260 0.1325 0.6012 0.051 Uiso 0.518(11) 1 calc R U P A 1
C3 C 0.6925(5) 0.2476(4) 0.4597(3) 0.0277(14) Uani 0.518(11) 1 d D U P A 1
H3A H 0.7439 0.2799 0.4826 0.033 Uiso 0.518(11) 1 calc R U P A 1
H3B H 0.6518 0.2953 0.4333 0.033 Uiso 0.518(11) 1 calc R U P A 1
C4 C 0.74143(14) 0.17450(13) 0.41680(10) 0.0224(4) Uani 1 1 d D U . . .
C7 C 0.7423(7) 0.2101(6) 0.3460(3) 0.0345(18) Uani 0.518(11) 1 d D U P A 1
H7A H 0.7895 0.2602 0.3398 0.052 Uiso 0.518(11) 1 calc R U P A 1
H7B H 0.6757 0.2347 0.3331 0.052 Uiso 0.518(11) 1 calc R U P A 1
H7C H 0.7624 0.1582 0.3197 0.052 Uiso 0.518(11) 1 calc R U P A 1
C8 C 0.8446(4) 0.1394(5) 0.4375(4) 0.0314(17) Uani 0.518(11) 1 d D U P A 1
H8A H 0.8913 0.1892 0.4280 0.047 Uiso 0.518(11) 1 calc R U P A 1
H8B H 0.8645 0.0845 0.4140 0.047 Uiso 0.518(11) 1 calc R U P A 1
H8C H 0.8450 0.1218 0.4838 0.047 Uiso 0.518(11) 1 calc R U P A 1
C5X C 0.5404(7) 0.2629(7) 0.4946(6) 0.041(2) Uani 0.482(11) 1 d D U P A 2
H5XA H 0.5513 0.3196 0.5171 0.061 Uiso 0.482(11) 1 calc R U P A 2
H5XB H 0.4785 0.2354 0.5098 0.061 Uiso 0.482(11) 1 calc R U P A 2
H5XC H 0.5357 0.2793 0.4482 0.061 Uiso 0.482(11) 1 calc R U P A 2
C6X C 0.6376(8) 0.1664(10) 0.5810(4) 0.037(2) Uani 0.482(11) 1 d D U P A 2
H6XA H 0.6613 0.2204 0.6022 0.056 Uiso 0.482(11) 1 calc R U P A 2
H6XB H 0.6856 0.1130 0.5881 0.056 Uiso 0.482(11) 1 calc R U P A 2
H6XC H 0.5731 0.1494 0.5990 0.056 Uiso 0.482(11) 1 calc R U P A 2
C3X C 0.7287(5) 0.2228(5) 0.4799(3) 0.0250(15) Uani 0.482(11) 1 d D U P A 2
H3XA H 0.7287 0.2920 0.4718 0.030 Uiso 0.482(11) 1 calc R U P A 2
H3XB H 0.7834 0.2024 0.5102 0.030 Uiso 0.482(11) 1 calc R U P A 2
C7X C 0.7134(7) 0.2370(6) 0.3573(4) 0.035(2) Uani 0.482(11) 1 d D U P A 2
H7XA H 0.7617 0.2861 0.3507 0.052 Uiso 0.482(11) 1 calc R U P A 2
H7XB H 0.6470 0.2663 0.3629 0.052 Uiso 0.482(11) 1 calc R U P A 2
H7XC H 0.7134 0.1992 0.3198 0.052 Uiso 0.482(11) 1 calc R U P A 2
C8X C 0.8485(5) 0.1334(6) 0.4075(4) 0.0309(17) Uani 0.482(11) 1 d D U P A 2
H8XA H 0.8934 0.1849 0.3988 0.046 Uiso 0.482(11) 1 calc R U P A 2
H8XB H 0.8497 0.0934 0.3712 0.046 Uiso 0.482(11) 1 calc R U P A 2
H8XC H 0.8700 0.0960 0.4467 0.046 Uiso 0.482(11) 1 calc R U P A 2
B1 B 0.05776(16) 0.67612(16) 0.29959(11) 0.0189(5) Uani 1 1 d . U . . .
C02O C 0.14059(17) 0.09408(17) 0.08174(12) 0.0376(6) Uani 1 1 d . U . . .
C02P C 0.17784(17) 0.06240(17) 0.14163(11) 0.0372(6) Uani 1 1 d . U . . .
H02P H 0.1907 0.1066 0.1723 0.045 Uiso 1 1 calc R U . . .
C02Q C 0.12119(17) 0.02716(18) 0.03855(12) 0.0388(6) Uani 1 1 d . U . . .
H02Q H 0.0956 0.0469 -0.0029 0.047 Uiso 1 1 calc R U . . .
C02T C 0.19666(18) -0.03228(18) 0.15768(12) 0.0416(6) Uani 1 1 d . U . . .
H02T H 0.2234 -0.0526 0.1988 0.050 Uiso 1 1 calc R U . . .
C02U C 0.17657(19) -0.09769(18) 0.11395(12) 0.0432(6) Uani 1 1 d . U . . .
H02U H 0.1892 -0.1629 0.1248 0.052 Uiso 1 1 calc R U . . .
C02V C 0.13853(19) -0.06750(19) 0.05510(13) 0.0464(6) Uani 1 1 d . U . . .
H02V H 0.1238 -0.1121 0.0251 0.056 Uiso 1 1 calc R U . . .
C02Z C 0.1218(2) 0.19672(19) 0.06388(15) 0.0606(8) Uani 1 1 d . U . . .
H02A H 0.0532 0.2081 0.0486 0.091 Uiso 1 1 calc R U . . .
H02B H 0.1677 0.2169 0.0297 0.091 Uiso 1 1 calc R U . . .
H02C H 0.1322 0.2324 0.1016 0.091 Uiso 1 1 calc R U . . .
C1T C 0.5062(3) -0.0202(3) 0.0326(2) 0.0279(9) Uani 0.5 1 d D U P B -1
C2T C 0.4088(11) 0.0010(8) 0.0168(6) 0.028(3) Uani 0.5 1 d D U P B -1
H2T H 0.3592 -0.0135 0.0478 0.034 Uiso 0.5 1 calc R U P B -1
C3T C 0.3798(3) 0.0425(3) -0.0424(2) 0.0329(10) Uani 0.5 1 d D U P B -1
H3T H 0.3113 0.0567 -0.0513 0.039 Uiso 0.5 1 calc R U P B -1
C4T C 0.4495(8) 0.0632(14) -0.0884(7) 0.047(3) Uani 0.5 1 d D U P B -1
H4T H 0.4303 0.0909 -0.1296 0.056 Uiso 0.5 1 calc R U P B -1
C5T C 0.5495(4) 0.0428(3) -0.0734(3) 0.0402(12) Uani 0.5 1 d D U P B -1
H5T H 0.5987 0.0573 -0.1048 0.048 Uiso 0.5 1 calc R U P B -1
C6T C 0.5783(12) 0.0022(9) -0.0140(7) 0.036(3) Uani 0.5 1 d D U P B -1
H6T H 0.6468 -0.0106 -0.0046 0.044 Uiso 0.5 1 calc R U P B -1
C7T C 0.5325(9) -0.0639(12) 0.0973(7) 0.051(3) Uani 0.5 1 d . U P B -1
H7TA H 0.6048 -0.0743 0.1005 0.076 Uiso 0.5 1 calc R U P B -1
H7TB H 0.5095 -0.0220 0.1301 0.076 Uiso 0.5 1 calc R U P B -1
H7TC H 0.5007 -0.1242 0.1040 0.076 Uiso 0.5 1 calc R U P B -1
C1A C 0.34650(14) 0.69588(13) 0.27701(9) 0.0190(4) Uani 1 1 d D U . . .
C2A C 0.40940(14) 0.75406(14) 0.23237(10) 0.0250(5) Uani 1 1 d D U . . .
F1A F 0.38737(9) 0.74436(10) 0.17043(6) 0.0400(3) Uani 1 1 d D U . . .
F2A F 0.39680(9) 0.84641(8) 0.24052(7) 0.0394(3) Uani 1 1 d D U . . .
F3A F 0.50691(8) 0.73280(9) 0.23936(6) 0.0317(3) Uani 1 1 d D U . . .
C3A C 0.32535(14) 0.57713(13) 0.36076(9) 0.0194(4) Uani 1 1 d D U . . .
C4A C 0.36667(14) 0.50391(15) 0.40934(10) 0.0255(5) Uani 1 1 d D U . . .
F4A F 0.35270(11) 0.52855(9) 0.46966(6) 0.0473(4) Uani 1 1 d D U . . .
F5A F 0.46369(9) 0.48554(11) 0.40289(8) 0.0588(5) Uani 1 1 d D U . . .
F6A F 0.32282(10) 0.42162(8) 0.40743(6) 0.0375(3) Uani 1 1 d D U . . .
C5A C 0.24410(14) 0.71091(13) 0.27284(9) 0.0181(4) Uani 1 1 d . U . . .
H5AA H 0.2177 0.7572 0.2417 0.022 Uiso 1 1 calc R U . . .
C6A C 0.17791(14) 0.66066(13) 0.31258(9) 0.0173(4) Uani 1 1 d . U . . .
C7A C 0.22244(14) 0.59247(13) 0.35618(9) 0.0180(4) Uani 1 1 d . U . . .
H7AA H 0.1812 0.5553 0.3837 0.022 Uiso 1 1 calc R U . . .
C8A C 0.38888(14) 0.62896(13) 0.32165(9) 0.0202(4) Uani 1 1 d . U . . .
H8AA H 0.4590 0.6191 0.3252 0.024 Uiso 1 1 calc R U . . .
C1C C 0.04726(15) 0.95306(14) 0.30232(10) 0.0241(5) Uani 1 1 d D U . . .
C2C C 0.10356(16) 1.02322(15) 0.33602(11) 0.0324(5) Uani 1 1 d D U . . .
F1C F 0.1043(8) 1.0074(8) 0.3993(3) 0.0507(18) Uani 0.65(3) 1 d D U P C 1
F2C F 0.1993(5) 1.0229(8) 0.3190(6) 0.0468(17) Uani 0.65(3) 1 d D U P C 1
F3C F 0.0676(8) 1.1115(4) 0.3227(7) 0.063(2) Uani 0.65(3) 1 d D U P C 1
F1C' F 0.1279(17) 0.9901(13) 0.3970(6) 0.056(3) Uani 0.35(3) 1 d D U P C 2
F2C' F 0.0535(11) 1.1031(10) 0.3455(11) 0.057(3) Uani 0.35(3) 1 d D U P C 2
F3C' F 0.1879(11) 1.0444(17) 0.3082(10) 0.052(4) Uani 0.35(3) 1 d D U P C 2
C3C C -0.07779(15) 0.91443(15) 0.22982(10) 0.0267(5) Uani 1 1 d D U . . .
C4C C -0.15743(18) 0.94627(17) 0.18238(11) 0.0387(6) Uani 1 1 d D U . . .
F4C F -0.2142(6) 1.0184(6) 0.2022(5) 0.0469(15) Uani 0.77(3) 1 d D U P D 1
F5C F -0.1226(6) 0.9746(8) 0.1250(3) 0.073(2) Uani 0.77(3) 1 d D U P D 1
F6C F -0.2215(4) 0.8774(3) 0.1732(4) 0.0472(12) Uani 0.77(3) 1 d D U P D 1
F4C' F -0.1149(19) 0.9967(17) 0.1316(9) 0.047(4) Uani 0.23(3) 1 d D U P D 2
F5C' F -0.2281(18) 1.0036(19) 0.2025(15) 0.043(4) Uani 0.23(3) 1 d D U P D 2
F6C' F -0.197(2) 0.8784(10) 0.1511(14) 0.065(4) Uani 0.23(3) 1 d D U P D 2
C5C C 0.07497(14) 0.85806(14) 0.31305(9) 0.0212(4) Uani 1 1 d . U . . .
H5CC H 0.1277 0.8402 0.3423 0.025 Uiso 1 1 calc R U . . .
C6C C 0.02809(14) 0.78815(14) 0.28235(9) 0.0188(4) Uani 1 1 d . U . . .
C7C C -0.05044(14) 0.81981(14) 0.24098(9) 0.0225(4) Uani 1 1 d . U . . .
H7CC H -0.0861 0.7749 0.2199 0.027 Uiso 1 1 calc R U . . .
C8C C -0.02869(15) 0.98235(15) 0.26020(10) 0.0278(5) Uani 1 1 d . U . . .
H8CC H -0.0468 1.0472 0.2522 0.033 Uiso 1 1 calc R U . . .
C1E C 0.01648(13) 0.45327(13) 0.20191(9) 0.0204(4) Uani 1 1 d D U . . .
C2E C 0.00645(15) 0.35047(14) 0.21759(10) 0.0271(5) Uani 1 1 d D U . . .
F1E F -0.04230(10) 0.33142(9) 0.27277(6) 0.0385(3) Uani 1 1 d D U . . .
F2E F 0.09531(9) 0.30344(9) 0.22388(7) 0.0434(4) Uani 1 1 d D U . . .
F3E F -0.04225(9) 0.30863(8) 0.17205(6) 0.0354(3) Uani 1 1 d D U . . .
C3E C 0.03817(13) 0.58256(14) 0.12509(9) 0.0196(4) Uani 1 1 d D U . . .
C4E C 0.04860(14) 0.61968(14) 0.05661(9) 0.0235(4) Uani 1 1 d D U . . .
F4E F 0.06309(13) 0.71172(10) 0.04970(6) 0.0456(4) Uani 0.9465(17) 1 d D U P E
1
F5E F 0.12637(10) 0.57900(11) 0.02681(6) 0.0415(4) Uani 0.9465(17) 1 d D U P E
1
F6E F -0.02975(10) 0.60464(11) 0.02014(6) 0.0361(4) Uani 0.9465(17) 1 d D U P E
1
F4E' F -0.0200(15) 0.6946(13) 0.0502(10) 0.0415(4) Uani 0.0535(17) 1 d D U P E
2
F5E' F 0.1331(11) 0.6529(18) 0.0431(10) 0.0361(4) Uani 0.0535(17) 1 d D U P E 2
F6E' F 0.019(2) 0.5589(14) 0.0170(9) 0.0456(4) Uani 0.0535(17) 1 d D U P E 2
C5E C 0.04654(13) 0.64158(14) 0.17499(9) 0.0194(4) Uani 1 1 d . U . . .
H5E H 0.0581 0.7061 0.1647 0.023 Uiso 1 1 calc R U . . .
C6E C 0.03859(13) 0.60976(14) 0.23963(9) 0.0185(4) Uani 1 1 d . U . . .
C7E C 0.02411(13) 0.51329(14) 0.25139(9) 0.0199(4) Uani 1 1 d . U . . .
H7E H 0.0193 0.4881 0.2946 0.024 Uiso 1 1 calc R U . . .
C8E C 0.02275(13) 0.48769(14) 0.13801(10) 0.0211(4) Uani 1 1 d . U . . .
H8E H 0.0166 0.4472 0.1040 0.025 Uiso 1 1 calc R U . . .
C1G C -0.17546(13) 0.60501(13) 0.40221(9) 0.0171(4) Uani 1 1 d D U . . .
C2G C -0.27996(14) 0.57997(14) 0.38889(9) 0.0208(4) Uani 1 1 d D U . . .
F1G F -0.34585(8) 0.61811(8) 0.42873(6) 0.0290(3) Uani 1 1 d D U . . .
F2G F -0.31012(8) 0.60833(9) 0.32888(5) 0.0307(3) Uani 1 1 d D U . . .
F3G F -0.29114(8) 0.48642(8) 0.39508(6) 0.0305(3) Uani 1 1 d D U . . .
C3G C -0.04756(13) 0.63068(12) 0.47702(9) 0.0165(4) Uani 1 1 d D U . . .
C4G C -0.01494(14) 0.63738(13) 0.54490(9) 0.0192(4) Uani 1 1 d D U . . .
F4G F -0.05430(9) 0.57186(9) 0.58547(5) 0.0345(3) Uani 1 1 d D U . . .
F5G F -0.04174(9) 0.71986(8) 0.56808(5) 0.0319(3) Uani 1 1 d D U . . .
F6G F 0.08373(8) 0.62655(9) 0.55270(6) 0.0333(3) Uani 1 1 d D U . . .
C5G C 0.01683(14) 0.65106(13) 0.42597(9) 0.0174(4) Uani 1 1 d . U . . .
H5G H 0.0823 0.6686 0.4352 0.021 Uiso 1 1 calc R U . . .
C6G C -0.01157(14) 0.64660(13) 0.36178(9) 0.0172(4) Uani 1 1 d . U . . .
C7G C -0.11047(13) 0.62330(13) 0.35181(9) 0.0177(4) Uani 1 1 d . U . . .
H7G H -0.1335 0.6200 0.3090 0.021 Uiso 1 1 calc R U . . .
C8G C -0.14466(14) 0.60733(13) 0.46550(9) 0.0179(4) Uani 1 1 d . U . . .
H8G H -0.1888 0.5933 0.5001 0.021 Uiso 1 1 calc R U . . .
C9' C 0.52051(13) 0.35960(13) 0.12278(9) 0.0161(4) Uani 1 1 d . U . . .
N1' N 0.58054(11) 0.44077(11) 0.13140(7) 0.0155(3) Uani 1 1 d . U . . .
C8' C 0.73016(15) 0.38038(15) 0.19495(10) 0.0266(5) Uani 1 1 d . U . . .
H8'A H 0.7706 0.3890 0.2330 0.040 Uiso 1 1 calc R U . . .
H8'B H 0.7705 0.3902 0.1561 0.040 Uiso 1 1 calc R U . . .
H8'C H 0.7062 0.3164 0.1976 0.040 Uiso 1 1 calc R U . . .
C7' C 0.58012(15) 0.43465(14) 0.25263(9) 0.0235(4) Uani 1 1 d . U . . .
H7'A H 0.6220 0.4395 0.2906 0.035 Uiso 1 1 calc R U . . .
H7'B H 0.5534 0.3718 0.2538 0.035 Uiso 1 1 calc R U . . .
H7'C H 0.5251 0.4820 0.2526 0.035 Uiso 1 1 calc R U . . .
C4' C 0.64182(14) 0.45105(13) 0.19210(9) 0.0190(4) Uani 1 1 d . U . . .
C3' C 0.67156(15) 0.55315(14) 0.17910(9) 0.0219(4) Uani 1 1 d . U . . .
H3'A H 0.7418 0.5593 0.1914 0.026 Uiso 1 1 calc R U . . .
H3'B H 0.6293 0.5955 0.2044 0.026 Uiso 1 1 calc R U . . .
C6' C 0.75426(15) 0.56724(16) 0.06814(10) 0.0290(5) Uani 1 1 d . U . . .
H6'A H 0.7404 0.5795 0.0221 0.043 Uiso 1 1 calc R U . . .
H6'B H 0.7823 0.5029 0.0763 0.043 Uiso 1 1 calc R U . . .
H6'C H 0.8020 0.6118 0.0817 0.043 Uiso 1 1 calc R U . . .
C5' C 0.61324(16) 0.67874(14) 0.09220(10) 0.0266(5) Uani 1 1 d . U . . .
H5'A H 0.6044 0.6913 0.0457 0.040 Uiso 1 1 calc R U . . .
H5'B H 0.6584 0.7237 0.1082 0.040 Uiso 1 1 calc R U . . .
H5'C H 0.5487 0.6853 0.1136 0.040 Uiso 1 1 calc R U . . .
C2' C 0.65711(14) 0.57897(14) 0.10637(9) 0.0193(4) Uani 1 1 d . U . . .
C1' C 0.58635(13) 0.50710(13) 0.08533(9) 0.0165(4) Uani 1 1 d . U . . .
C20' C 0.73040(16) 0.19736(15) 0.08657(11) 0.0299(5) Uani 1 1 d . U . . .
H20D H 0.7328 0.1964 0.1336 0.045 Uiso 1 1 calc R U . . .
H20E H 0.7978 0.2025 0.0693 0.045 Uiso 1 1 calc R U . . .
H20F H 0.7026 0.1392 0.0738 0.045 Uiso 1 1 calc R U . . .
C19' C 0.65511(16) 0.28058(15) -0.01322(10) 0.0272(5) Uani 1 1 d . U . . .
H19D H 0.6125 0.3344 -0.0297 0.041 Uiso 1 1 calc R U . . .
H19E H 0.6256 0.2221 -0.0239 0.041 Uiso 1 1 calc R U . . .
H19F H 0.7210 0.2845 -0.0329 0.041 Uiso 1 1 calc R U . . .
C18' C 0.66484(14) 0.28173(14) 0.06012(9) 0.0221(4) Uani 1 1 d . U . . .
H18' H 0.6979 0.3404 0.0699 0.027 Uiso 1 1 calc R U . . .
C16' C 0.31729(16) 0.42541(16) 0.23428(11) 0.0328(5) Uani 1 1 d . U . . .
H16D H 0.3661 0.3986 0.2661 0.049 Uiso 1 1 calc R U . . .
H16E H 0.2667 0.3797 0.2280 0.049 Uiso 1 1 calc R U . . .
H16F H 0.2856 0.4828 0.2497 0.049 Uiso 1 1 calc R U . . .
C17' C 0.29493(15) 0.49489(15) 0.12105(11) 0.0312(5) Uani 1 1 d . U . . .
H17D H 0.3291 0.5099 0.0803 0.047 Uiso 1 1 calc R U . . .
H17E H 0.2655 0.5528 0.1371 0.047 Uiso 1 1 calc R U . . .
H17F H 0.2424 0.4514 0.1141 0.047 Uiso 1 1 calc R U . . .
C15' C 0.36952(14) 0.44905(14) 0.17042(10) 0.0230(4) Uani 1 1 d . U . . .
H15' H 0.4211 0.4954 0.1779 0.028 Uiso 1 1 calc R U . . .
C10' C 0.42123(14) 0.36286(13) 0.14347(9) 0.0187(4) Uani 1 1 d . U . . .
C11' C 0.36493(15) 0.28551(14) 0.13389(9) 0.0229(4) Uani 1 1 d . U . . .
H11' H 0.2978 0.2856 0.1480 0.027 Uiso 1 1 calc R U . . .
C12' C 0.40481(15) 0.20860(14) 0.10427(10) 0.0246(5) Uani 1 1 d . U . . .
H12' H 0.3656 0.1560 0.0990 0.030 Uiso 1 1 calc R U . . .
C13' C 0.50153(15) 0.20851(14) 0.08243(9) 0.0229(4) Uani 1 1 d . U . . .
H13' H 0.5277 0.1560 0.0613 0.028 Uiso 1 1 calc R U . . .
C14' C 0.56190(14) 0.28383(13) 0.09062(9) 0.0182(4) Uani 1 1 d . U . . .

loop_
_atom_site_aniso_label
_atom_site_aniso_U_11
_atom_site_aniso_U_22
_atom_site_aniso_U_33
_atom_site_aniso_U_23
_atom_site_aniso_U_13
_atom_site_aniso_U_12
Cr1' 0.0213(2) 0.0224(2) 0.0162(2) -0.00170(19) -0.00370(18) -0.00123(19)
Cr1 0.0212(2) 0.0187(2) 0.0235(3) -0.00389(19) 0.00549(19) -0.00538(18)
C9 0.0189(10) 0.0170(10) 0.0176(10) -0.0031(8) 0.0044(8) -0.0038(8)
C10 0.0198(10) 0.0203(10) 0.0230(11) -0.0018(8) 0.0030(8) -0.0018(8)
C11 0.0325(12) 0.0196(11) 0.0303(12) -0.0050(9) 0.0010(9) 0.0028(9)
C12 0.0408(13) 0.0256(12) 0.0277(12) -0.0116(9) 0.0006(10) -0.0015(10)
C13 0.0315(12) 0.0293(12) 0.0210(11) -0.0057(9) -0.0021(9) -0.0045(9)
C14 0.0214(10) 0.0220(10) 0.0178(10) -0.0008(8) 0.0029(8) -0.0048(8)
C15 0.0274(11) 0.0228(11) 0.0213(11) -0.0018(9) -0.0041(9) -0.0021(8)
C16 0.0277(12) 0.0345(13) 0.0412(14) -0.0056(11) -0.0056(10) 0.0002(10)
C17 0.0473(14) 0.0311(13) 0.0259(13) 0.0042(10) -0.0079(10) -0.0010(11)
C18 0.0224(10) 0.0192(10) 0.0257(11) -0.0031(9) -0.0010(8) 0.0018(8)
C19 0.0292(12) 0.0256(11) 0.0284(12) -0.0015(9) 0.0003(9) 0.0014(9)
C20 0.0245(11) 0.0297(12) 0.0352(13) 0.0002(10) -0.0006(9) 0.0037(9)
N1 0.0173(8) 0.0136(8) 0.0175(9) -0.0013(6) -0.0006(6) -0.0026(6)
C1 0.0185(10) 0.0168(10) 0.0189(10) -0.0014(8) -0.0020(8) 0.0018(8)
C2 0.0255(11) 0.0195(10) 0.0284(12) -0.0084(9) 0.0034(9) -0.0043(8)
C5 0.035(3) 0.017(3) 0.042(5) -0.008(3) 0.000(3) 0.002(2)
C6 0.040(5) 0.030(3) 0.033(3) -0.010(3) -0.005(3) -0.008(4)
C3 0.025(3) 0.021(3) 0.038(3) -0.005(2) 0.000(2) -0.0080(19)
C4 0.0233(10) 0.0171(10) 0.0274(11) -0.0005(8) 0.0011(8) -0.0074(8)
C7 0.035(4) 0.034(4) 0.034(3) 0.008(3) 0.004(2) -0.015(3)
C8 0.022(2) 0.024(3) 0.048(4) 0.000(3) 0.003(3) -0.0111(18)
C5X 0.040(4) 0.023(4) 0.060(7) -0.011(4) 0.001(4) -0.002(3)
C6X 0.048(6) 0.036(4) 0.031(3) -0.018(2) 0.001(3) -0.011(5)
C3X 0.025(3) 0.022(3) 0.029(3) -0.008(2) 0.000(2) -0.007(2)
C7X 0.041(5) 0.030(4) 0.033(3) 0.008(3) -0.002(3) -0.017(3)
C8X 0.026(3) 0.031(3) 0.037(5) -0.003(3) 0.002(3) -0.010(2)
B1 0.0176(11) 0.0221(12) 0.0170(12) -0.0025(9) 0.0003(9) -0.0010(9)
C02O 0.0270(12) 0.0418(14) 0.0430(15) 0.0018(11) 0.0002(10) 0.0016(10)
C02P 0.0357(13) 0.0448(14) 0.0316(13) -0.0073(11) -0.0020(10) -0.0018(11)
C02Q 0.0316(13) 0.0549(16) 0.0303(13) -0.0045(11) -0.0031(10) -0.0033(11)
C02T 0.0426(14) 0.0502(15) 0.0310(14) 0.0039(11) 0.0047(11) -0.0017(12)
C02U 0.0466(15) 0.0387(14) 0.0440(16) -0.0002(12) 0.0137(12) -0.0022(11)
C02V 0.0430(15) 0.0514(16) 0.0471(16) -0.0166(13) 0.0085(12) -0.0081(12)
C02Z 0.066(2) 0.0459(17) 0.068(2) 0.0025(14) -0.0149(16) 0.0044(14)
C1T 0.037(2) 0.014(2) 0.034(2) -0.0064(17) -0.006(2) -0.0055(18)
C2T 0.028(4) 0.019(5) 0.040(4) -0.016(3) 0.004(3) -0.007(3)
C3T 0.036(2) 0.026(2) 0.038(3) -0.0086(19) -0.0047(19) 0.0017(19)
C4T 0.057(4) 0.042(6) 0.041(5) -0.004(4) 0.005(3) -0.004(3)
C5T 0.053(3) 0.022(2) 0.048(3) -0.011(2) 0.019(3) -0.012(2)
C6T 0.037(5) 0.018(5) 0.056(4) -0.013(3) 0.008(3) -0.008(3)
C7T 0.087(8) 0.019(5) 0.046(5) -0.001(4) -0.022(5) 0.003(5)
C1A 0.0212(10) 0.0197(10) 0.0170(10) -0.0066(8) 0.0040(8) -0.0035(8)
C2A 0.0215(11) 0.0281(12) 0.0257(12) -0.0023(9) 0.0030(9) -0.0030(8)
F1A 0.0348(7) 0.0668(10) 0.0187(7) 0.0024(6) 0.0053(5) -0.0142(7)
F2A 0.0369(7) 0.0239(7) 0.0571(9) 0.0023(6) 0.0163(6) -0.0066(5)
F3A 0.0185(6) 0.0414(8) 0.0351(7) 0.0009(6) 0.0063(5) -0.0049(5)
C3A 0.0204(10) 0.0206(10) 0.0175(10) -0.0047(8) 0.0010(8) -0.0005(8)
C4A 0.0205(11) 0.0291(12) 0.0264(12) 0.0012(9) 0.0005(8) -0.0019(9)
F4A 0.0787(11) 0.0408(8) 0.0216(7) 0.0040(6) -0.0093(7) -0.0027(7)
F5A 0.0220(7) 0.0739(11) 0.0726(11) 0.0439(9) 0.0033(7) 0.0095(7)
F6A 0.0458(8) 0.0221(7) 0.0437(8) 0.0048(6) -0.0067(6) -0.0009(6)
C5A 0.0218(10) 0.0195(10) 0.0133(10) -0.0033(8) -0.0004(8) -0.0007(8)
C6A 0.0195(10) 0.0193(10) 0.0142(10) -0.0072(8) 0.0016(8) -0.0019(8)
C7A 0.0197(10) 0.0175(10) 0.0174(10) -0.0038(8) 0.0034(8) -0.0033(8)
C8A 0.0171(10) 0.0223(10) 0.0219(11) -0.0071(8) 0.0014(8) -0.0016(8)
C1C 0.0259(11) 0.0235(11) 0.0231(11) -0.0030(9) 0.0071(9) -0.0010(8)
C2C 0.0333(12) 0.0258(12) 0.0392(14) -0.0078(10) 0.0054(10) -0.0028(9)
F1C 0.065(3) 0.057(4) 0.0359(19) -0.0222(17) 0.0139(17) -0.033(3)
F2C 0.0301(18) 0.049(3) 0.065(4) -0.019(2) 0.0104(18) -0.0138(16)
F3C 0.072(4) 0.0195(16) 0.097(5) -0.010(2) -0.028(3) 0.0020(16)
F1C' 0.088(8) 0.043(4) 0.039(4) -0.018(3) -0.016(4) -0.007(5)
F2C' 0.049(4) 0.040(4) 0.085(8) -0.036(4) 0.002(5) 0.005(3)
F3C' 0.049(4) 0.069(8) 0.043(5) -0.022(5) 0.014(4) -0.030(4)
C3C 0.0255(11) 0.0323(12) 0.0214(11) 0.0003(9) 0.0026(9) 0.0060(9)
C4C 0.0380(13) 0.0445(14) 0.0321(14) -0.0002(11) -0.0028(10) 0.0119(11)
F4C 0.036(2) 0.040(2) 0.062(2) 0.0027(18) -0.0050(17) 0.0163(19)
F5C 0.055(2) 0.132(5) 0.0262(17) 0.020(2) 0.0004(16) 0.023(3)
F6C 0.0399(18) 0.0541(15) 0.047(3) -0.0097(14) -0.0232(16) 0.0127(11)
F4C' 0.043(6) 0.062(6) 0.032(5) 0.012(4) -0.008(4) 0.019(4)
F5C' 0.027(5) 0.049(8) 0.051(7) 0.011(5) 0.004(4) 0.011(5)
F6C' 0.074(9) 0.050(5) 0.070(9) -0.005(5) -0.042(7) 0.012(5)
C5C 0.0200(10) 0.0251(11) 0.0185(11) -0.0014(8) 0.0023(8) -0.0002(8)
C6C 0.0178(10) 0.0239(10) 0.0148(10) -0.0011(8) 0.0053(8) -0.0002(8)
C7C 0.0206(10) 0.0277(11) 0.0191(11) -0.0032(9) 0.0016(8) 0.0007(8)
C8C 0.0311(12) 0.0215(11) 0.0297(12) 0.0018(9) 0.0064(9) 0.0050(9)
C1E 0.0139(9) 0.0234(10) 0.0243(11) -0.0047(8) 0.0008(8) 0.0008(8)
C2E 0.0209(11) 0.0263(11) 0.0345(13) -0.0051(9) -0.0008(9) -0.0016(9)
F1E 0.0495(8) 0.0293(7) 0.0372(8) 0.0001(6) 0.0080(6) -0.0111(6)
F2E 0.0255(7) 0.0260(7) 0.0776(10) -0.0005(7) -0.0078(7) 0.0041(5)
F3E 0.0352(7) 0.0271(7) 0.0459(8) -0.0131(6) -0.0042(6) -0.0069(5)
C3E 0.0126(9) 0.0287(11) 0.0178(10) -0.0033(8) -0.0004(8) -0.0001(8)
C4E 0.0215(10) 0.0287(11) 0.0209(11) -0.0056(9) -0.0010(8) -0.0022(8)
F4E 0.0829(13) 0.0340(8) 0.0209(8) -0.0009(6) 0.0013(7) -0.0165(8)
F5E 0.0318(8) 0.0669(11) 0.0239(8) 0.0005(7) 0.0095(6) 0.0141(7)
F6E 0.0241(7) 0.0637(10) 0.0204(7) 0.0015(7) -0.0053(5) -0.0084(7)
F4E' 0.0318(8) 0.0669(11) 0.0239(8) 0.0005(7) 0.0095(6) 0.0141(7)
F5E' 0.0241(7) 0.0637(10) 0.0204(7) 0.0015(7) -0.0053(5) -0.0084(7)
F6E' 0.0829(13) 0.0340(8) 0.0209(8) -0.0009(6) 0.0013(7) -0.0165(8)
C5E 0.0145(9) 0.0224(10) 0.0212(11) -0.0025(8) -0.0003(8) 0.0012(8)
C6E 0.0116(9) 0.0243(10) 0.0196(10) -0.0025(8) 0.0010(8) 0.0004(8)
C7E 0.0157(10) 0.0251(11) 0.0188(11) -0.0019(8) 0.0010(8) 0.0016(8)
C8E 0.0150(10) 0.0260(11) 0.0233(11) -0.0095(9) -0.0010(8) 0.0008(8)
C1G 0.0181(9) 0.0147(10) 0.0185(10) -0.0019(8) 0.0000(8) -0.0008(7)
C2G 0.0213(10) 0.0250(11) 0.0163(11) -0.0022(8) 0.0006(8) -0.0027(8)
F1G 0.0181(6) 0.0389(7) 0.0307(7) -0.0082(6) 0.0040(5) -0.0014(5)
F2G 0.0237(6) 0.0469(8) 0.0213(7) 0.0035(6) -0.0065(5) -0.0089(5)
F3G 0.0293(7) 0.0240(6) 0.0393(8) -0.0045(5) -0.0037(5) -0.0101(5)
C3G 0.0205(10) 0.0129(9) 0.0163(10) -0.0032(8) -0.0012(8) 0.0005(7)
C4G 0.0202(10) 0.0190(10) 0.0185(10) -0.0011(8) 0.0003(8) -0.0029(8)
F4G 0.0493(8) 0.0368(7) 0.0180(6) 0.0051(5) -0.0050(6) -0.0196(6)
F5G 0.0467(8) 0.0254(7) 0.0244(7) -0.0123(5) -0.0087(6) 0.0054(6)
F6G 0.0225(6) 0.0535(8) 0.0239(7) -0.0059(6) -0.0059(5) 0.0030(6)
C5G 0.0151(9) 0.0167(10) 0.0207(10) -0.0033(8) 0.0002(8) -0.0002(7)
C6G 0.0192(10) 0.0147(10) 0.0179(10) -0.0032(8) 0.0008(8) 0.0007(7)
C7G 0.0198(10) 0.0177(10) 0.0156(10) -0.0025(8) -0.0014(8) 0.0000(8)
C8G 0.0212(10) 0.0153(10) 0.0171(10) -0.0013(8) 0.0031(8) 0.0002(8)
C9' 0.0179(9) 0.0164(9) 0.0138(10) -0.0002(7) -0.0039(7) -0.0010(7)
N1' 0.0132(8) 0.0177(8) 0.0162(8) -0.0045(7) -0.0018(6) 0.0000(6)
C8' 0.0232(11) 0.0305(12) 0.0258(12) -0.0023(9) -0.0079(9) 0.0031(9)
C7' 0.0265(11) 0.0258(11) 0.0185(11) -0.0025(9) -0.0054(8) -0.0046(9)
C4' 0.0182(10) 0.0229(10) 0.0163(10) -0.0040(8) -0.0044(8) -0.0014(8)
C3' 0.0210(10) 0.0236(11) 0.0217(11) -0.0044(8) -0.0034(8) -0.0042(8)
C6' 0.0221(11) 0.0371(13) 0.0286(12) -0.0045(10) 0.0040(9) -0.0075(9)
C5' 0.0331(12) 0.0212(11) 0.0257(12) -0.0016(9) -0.0014(9) -0.0037(9)
C2' 0.0181(10) 0.0230(10) 0.0176(10) -0.0043(8) -0.0005(8) -0.0034(8)
C1' 0.0132(9) 0.0193(10) 0.0171(10) -0.0037(8) 0.0025(7) 0.0025(7)
C20' 0.0269(12) 0.0290(12) 0.0337(13) -0.0072(10) 0.0004(9) 0.0064(9)
C19' 0.0278(11) 0.0277(12) 0.0265(12) -0.0057(9) 0.0063(9) 0.0001(9)
C18' 0.0208(10) 0.0209(11) 0.0253(11) -0.0071(9) 0.0019(8) 0.0008(8)
C16' 0.0255(12) 0.0421(14) 0.0333(13) -0.0172(11) 0.0071(10) -0.0069(10)
C17' 0.0218(11) 0.0319(12) 0.0401(14) -0.0088(10) -0.0003(10) 0.0052(9)
C15' 0.0158(10) 0.0272(11) 0.0272(12) -0.0094(9) 0.0008(8) -0.0022(8)
C10' 0.0192(10) 0.0225(10) 0.0143(10) -0.0015(8) -0.0031(8) -0.0001(8)
C11' 0.0192(10) 0.0279(11) 0.0222(11) -0.0047(9) -0.0001(8) -0.0051(8)
C12' 0.0268(11) 0.0235(11) 0.0244(12) -0.0047(9) -0.0012(9) -0.0073(9)
C13' 0.0274(11) 0.0200(10) 0.0220(11) -0.0058(8) 0.0008(9) -0.0011(8)
C14' 0.0207(10) 0.0181(10) 0.0157(10) -0.0010(8) -0.0022(8) 0.0012(8)

_geom_special_details            
;
 All esds (except the esd in the dihedral angle between two l.s. planes)
 are estimated using the full covariance matrix.  The cell esds are taken
 into account individually in the estimation of esds in distances, angles
 and torsion angles; correlations between esds in cell parameters are only
 used when they are defined by crystal symmetry.  An approximate (isotropic)
 treatment of cell esds is used for estimating esds involving l.s. planes.
;

loop_
_geom_bond_atom_site_label_1
_geom_bond_atom_site_label_2
_geom_bond_distance
_geom_bond_site_symmetry_2
_geom_bond_publ_flag
Cr1' C1' 2.1361(19) . ?
Cr1' C1' 2.1361(19) 2_665 ?
Cr1 C1 2.1341(19) . ?
Cr1 C1 2.1341(19) 2_656 ?
C9 C10 1.405(3) . ?
C9 C14 1.405(3) . ?
C9 N1 1.460(2) . ?
C10 C11 1.392(3) . ?
C10 C18 1.521(3) . ?
C11 C12 1.376(3) . ?
C11 H11 0.9500 . ?
C12 C13 1.380(3) . ?
C12 H12 0.9500 . ?
C13 C14 1.392(3) . ?
C13 H13 0.9500 . ?
C14 C15 1.522(3) . ?
C15 C17 1.527(3) . ?
C15 C16 1.530(3) . ?
C15 H15 1.0000 . ?
C16 H16A 0.9800 . ?
C16 H16B 0.9800 . ?
C16 H16C 0.9800 . ?
C17 H17A 0.9800 . ?
C17 H17B 0.9800 . ?
C17 H17C 0.9800 . ?
C18 C20 1.533(3) . ?
C18 C19 1.534(3) . ?
C18 H18 1.0000 . ?
C19 H19A 0.9800 . ?
C19 H19B 0.9800 . ?
C19 H19C 0.9800 . ?
C20 H20A 0.9800 . ?
C20 H20B 0.9800 . ?
C20 H20C 0.9800 . ?
N1 C1 1.303(2) . ?
N1 C4 1.534(2) . ?
C1 C2 1.520(3) . ?
C2 C5X 1.514(8) . ?
C2 C6 1.518(7) . ?
C2 C6X 1.543(8) . ?
C2 C3 1.545(5) . ?
C2 C5 1.558(7) . ?
C2 C3X 1.566(5) . ?
C5 H5A 0.9800 . ?
C5 H5B 0.9800 . ?
C5 H5C 0.9800 . ?
C6 H6A 0.9800 . ?
C6 H6B 0.9800 . ?
C6 H6C 0.9800 . ?
C3 C4 1.545(5) . ?
C3 H3A 0.9900 . ?
C3 H3B 0.9900 . ?
C4 C8 1.508(6) . ?
C4 C7X 1.513(7) . ?
C4 C7 1.526(7) . ?
C4 C3X 1.532(5) . ?
C4 C8X 1.548(6) . ?
C7 H7A 0.9800 . ?
C7 H7B 0.9800 . ?
C7 H7C 0.9800 . ?
C8 H8A 0.9800 . ?
C8 H8B 0.9800 . ?
C8 H8C 0.9800 . ?
C5X H5XA 0.9800 . ?
C5X H5XB 0.9800 . ?
C5X H5XC 0.9800 . ?
C6X H6XA 0.9800 . ?
C6X H6XB 0.9800 . ?
C6X H6XC 0.9800 . ?
C3X H3XA 0.9900 . ?
C3X H3XB 0.9900 . ?
C7X H7XA 0.9800 . ?
C7X H7XB 0.9800 . ?
C7X H7XC 0.9800 . ?
C8X H8XA 0.9800 . ?
C8X H8XB 0.9800 . ?
C8X H8XC 0.9800 . ?
B1 C6G 1.639(3) . ?
B1 C6A 1.643(3) . ?
B1 C6C 1.645(3) . ?
B1 C6E 1.647(3) . ?
C02O C02P 1.384(3) . ?
C02O C02Q 1.391(3) . ?
C02O C02Z 1.496(3) . ?
C02P C02T 1.381(3) . ?
C02P H02P 0.9500 . ?
C02Q C02V 1.380(4) . ?
C02Q H02Q 0.9500 . ?
C02T C02U 1.385(3) . ?
C02T H02T 0.9500 . ?
C02U C02V 1.363(4) . ?
C02U H02U 0.9500 . ?
C02V H02V 0.9500 . ?
C02Z H02A 0.9800 . ?
C02Z H02B 0.9800 . ?
C02Z H02C 0.9800 . ?
C1T C2T 1.368(12) . ?
C1T C6T 1.404(18) . ?
C1T C7T 1.481(13) . ?
C2T C3T 1.380(11) . ?
C2T H2T 0.9500 . ?
C3T C4T 1.368(11) . ?
C3T H3T 0.9500 . ?
C4T C5T 1.396(12) . ?
C4T H4T 0.9500 . ?
C5T C6T 1.378(11) . ?
C5T H5T 0.9500 . ?
C6T H6T 0.9500 . ?
C7T H7TA 0.9800 . ?
C7T H7TB 0.9800 . ?
C7T H7TC 0.9800 . ?
C1A C5A 1.388(3) . ?
C1A C8A 1.389(3) . ?
C1A C2A 1.492(3) . ?
C2A F3A 1.340(2) . ?
C2A F1A 1.342(2) . ?
C2A F2A 1.344(2) . ?
C3A C8A 1.384(3) . ?
C3A C7A 1.396(3) . ?
C3A C4A 1.492(3) . ?
C4A F5A 1.330(2) . ?
C4A F4A 1.340(2) . ?
C4A F6A 1.341(2) . ?
C5A C6A 1.403(3) . ?
C5A H5AA 0.9500 . ?
C6A C7A 1.398(3) . ?
C7A H7AA 0.9500 . ?
C8A H8AA 0.9500 . ?
C1C C8C 1.379(3) . ?
C1C C5C 1.393(3) . ?
C1C C2C 1.496(3) . ?
C2C F3C' 1.313(10) . ?
C2C F1C 1.323(6) . ?
C2C F2C' 1.324(9) . ?
C2C F2C 1.336(6) . ?
C2C F3C 1.340(5) . ?
C2C F1C' 1.360(10) . ?
C3C C8C 1.387(3) . ?
C3C C7C 1.387(3) . ?
C3C C4C 1.493(3) . ?
C4C F5C' 1.314(12) . ?
C4C F5C 1.327(5) . ?
C4C F6C' 1.333(10) . ?
C4C F4C 1.342(5) . ?
C4C F6C 1.361(4) . ?
C4C F4C' 1.376(12) . ?
C5C C6C 1.397(3) . ?
C5C H5CC 0.9500 . ?
C6C C7C 1.403(3) . ?
C7C H7CC 0.9500 . ?
C8C H8CC 0.9500 . ?
C1E C8E 1.390(3) . ?
C1E C7E 1.393(3) . ?
C1E C2E 1.493(3) . ?
C2E F1E 1.341(2) . ?
C2E F3E 1.343(2) . ?
C2E F2E 1.347(2) . ?
C3E C8E 1.387(3) . ?
C3E C5E 1.391(3) . ?
C3E C4E 1.496(3) . ?
C4E F5E' 1.276(11) . ?
C4E F6E' 1.314(11) . ?
C4E F4E 1.335(2) . ?
C4E F6E 1.335(2) . ?
C4E F5E 1.347(2) . ?
C4E F4E' 1.380(11) . ?
C5E C6E 1.397(3) . ?
C5E H5E 0.9500 . ?
C6E C7E 1.404(3) . ?
C7E H7E 0.9500 . ?
C8E H8E 0.9500 . ?
C1G C7G 1.385(3) . ?
C1G C8G 1.386(3) . ?
C1G C2G 1.499(3) . ?
C2G F1G 1.338(2) . ?
C2G F2G 1.344(2) . ?
C2G F3G 1.348(2) . ?
C3G C8G 1.389(3) . ?
C3G C5G 1.395(3) . ?
C3G C4G 1.492(3) . ?
C4G F5G 1.338(2) . ?
C4G F6G 1.340(2) . ?
C4G F4G 1.343(2) . ?
C5G C6G 1.398(3) . ?
C5G H5G 0.9500 . ?
C6G C7G 1.406(3) . ?
C7G H7G 0.9500 . ?
C8G H8G 0.9500 . ?
C9' C10' 1.404(3) . ?
C9' C14' 1.405(3) . ?
C9' N1' 1.464(2) . ?
N1' C1' 1.305(2) . ?
N1' C4' 1.530(2) . ?
C8' C4' 1.523(3) . ?
C8' H8'A 0.9800 . ?
C8' H8'B 0.9800 . ?
C8' H8'C 0.9800 . ?
C7' C4' 1.520(3) . ?
C7' H7'A 0.9800 . ?
C7' H7'B 0.9800 . ?
C7' H7'C 0.9800 . ?
C4' C3' 1.535(3) . ?
C3' C2' 1.545(3) . ?
C3' H3'A 0.9900 . ?
C3' H3'B 0.9900 . ?
C6' C2' 1.540(3) . ?
C6' H6'A 0.9800 . ?
C6' H6'B 0.9800 . ?
C6' H6'C 0.9800 . ?
C5' C2' 1.526(3) . ?
C5' H5'A 0.9800 . ?
C5' H5'B 0.9800 . ?
C5' H5'C 0.9800 . ?
C2' C1' 1.518(3) . ?
C20' C18' 1.531(3) . ?
C20' H20D 0.9800 . ?
C20' H20E 0.9800 . ?
C20' H20F 0.9800 . ?
C19' C18' 1.535(3) . ?
C19' H19D 0.9800 . ?
C19' H19E 0.9800 . ?
C19' H19F 0.9800 . ?
C18' C14' 1.525(3) . ?
C18' H18' 1.0000 . ?
C16' C15' 1.529(3) . ?
C16' H16D 0.9800 . ?
C16' H16E 0.9800 . ?
C16' H16F 0.9800 . ?
C17' C15' 1.531(3) . ?
C17' H17D 0.9800 . ?
C17' H17E 0.9800 . ?
C17' H17F 0.9800 . ?
C15' C10' 1.527(3) . ?
C15' H15' 1.0000 . ?
C10' C11' 1.393(3) . ?
C11' C12' 1.384(3) . ?
C11' H11' 0.9500 . ?
C12' C13' 1.380(3) . ?
C12' H12' 0.9500 . ?
C13' C14' 1.397(3) . ?
C13' H13' 0.9500 . ?

loop_
_geom_angle_atom_site_label_1
_geom_angle_atom_site_label_2
_geom_angle_atom_site_label_3
_geom_angle
_geom_angle_site_symmetry_1
_geom_angle_site_symmetry_3
_geom_angle_publ_flag
C1' Cr1' C1' 180.0 . 2_665 ?
C1 Cr1 C1 180.0 . 2_656 ?
C10 C9 C14 122.24(17) . . ?
C10 C9 N1 118.86(16) . . ?
C14 C9 N1 118.80(17) . . ?
C11 C10 C9 117.45(18) . . ?
C11 C10 C18 118.44(18) . . ?
C9 C10 C18 123.99(17) . . ?
C12 C11 C10 121.4(2) . . ?
C12 C11 H11 119.3 . . ?
C10 C11 H11 119.3 . . ?
C11 C12 C13 120.0(2) . . ?
C11 C12 H12 120.0 . . ?
C13 C12 H12 120.0 . . ?
C12 C13 C14 121.57(19) . . ?
C12 C13 H13 119.2 . . ?
C14 C13 H13 119.2 . . ?
C13 C14 C9 117.17(18) . . ?
C13 C14 C15 118.80(18) . . ?
C9 C14 C15 123.98(17) . . ?
C14 C15 C17 111.76(17) . . ?
C14 C15 C16 110.59(17) . . ?
C17 C15 C16 110.42(17) . . ?
C14 C15 H15 108.0 . . ?
C17 C15 H15 108.0 . . ?
C16 C15 H15 108.0 . . ?
C15 C16 H16A 109.5 . . ?
C15 C16 H16B 109.5 . . ?
H16A C16 H16B 109.5 . . ?
C15 C16 H16C 109.5 . . ?
H16A C16 H16C 109.5 . . ?
H16B C16 H16C 109.5 . . ?
C15 C17 H17A 109.5 . . ?
C15 C17 H17B 109.5 . . ?
H17A C17 H17B 109.5 . . ?
C15 C17 H17C 109.5 . . ?
H17A C17 H17C 109.5 . . ?
H17B C17 H17C 109.5 . . ?
C10 C18 C20 111.70(17) . . ?
C10 C18 C19 110.21(16) . . ?
C20 C18 C19 110.56(17) . . ?
C10 C18 H18 108.1 . . ?
C20 C18 H18 108.1 . . ?
C19 C18 H18 108.1 . . ?
C18 C19 H19A 109.5 . . ?
C18 C19 H19B 109.5 . . ?
H19A C19 H19B 109.5 . . ?
C18 C19 H19C 109.5 . . ?
H19A C19 H19C 109.5 . . ?
H19B C19 H19C 109.5 . . ?
C18 C20 H20A 109.5 . . ?
C18 C20 H20B 109.5 . . ?
H20A C20 H20B 109.5 . . ?
C18 C20 H20C 109.5 . . ?
H20A C20 H20C 109.5 . . ?
H20B C20 H20C 109.5 . . ?
C1 N1 C9 120.46(15) . . ?
C1 N1 C4 116.64(15) . . ?
C9 N1 C4 122.90(15) . . ?
N1 C1 C2 108.43(16) . . ?
N1 C1 Cr1 122.55(13) . . ?
C2 C1 Cr1 129.02(13) . . ?
C5X C2 C1 109.2(5) . . ?
C6 C2 C1 109.9(5) . . ?
C5X C2 C6X 110.9(6) . . ?
C1 C2 C6X 107.7(5) . . ?
C6 C2 C3 115.2(4) . . ?
C1 C2 C3 104.2(2) . . ?
C6 C2 C5 108.2(5) . . ?
C1 C2 C5 109.5(4) . . ?
C3 C2 C5 109.8(4) . . ?
C5X C2 C3X 115.0(4) . . ?
C1 C2 C3X 104.1(2) . . ?
C6X C2 C3X 109.4(4) . . ?
C2 C5 H5A 109.5 . . ?
C2 C5 H5B 109.5 . . ?
H5A C5 H5B 109.5 . . ?
C2 C5 H5C 109.5 . . ?
H5A C5 H5C 109.5 . . ?
H5B C5 H5C 109.5 . . ?
C2 C6 H6A 109.5 . . ?
C2 C6 H6B 109.5 . . ?
H6A C6 H6B 109.5 . . ?
C2 C6 H6C 109.5 . . ?
H6A C6 H6C 109.5 . . ?
H6B C6 H6C 109.5 . . ?
C2 C3 C4 106.3(3) . . ?
C2 C3 H3A 110.5 . . ?
C4 C3 H3A 110.5 . . ?
C2 C3 H3B 110.5 . . ?
C4 C3 H3B 110.5 . . ?
H3A C3 H3B 108.7 . . ?
C8 C4 C7 109.7(4) . . ?
C7X C4 C3X 114.1(4) . . ?
C8 C4 N1 110.0(3) . . ?
C7X C4 N1 111.0(4) . . ?
C7 C4 N1 110.7(4) . . ?
C3X C4 N1 100.2(2) . . ?
C8 C4 C3 114.6(3) . . ?
C7 C4 C3 112.1(3) . . ?
N1 C4 C3 99.4(2) . . ?
C7X C4 C8X 107.9(4) . . ?
C3X C4 C8X 112.7(3) . . ?
N1 C4 C8X 110.8(3) . . ?
C4 C7 H7A 109.5 . . ?
C4 C7 H7B 109.5 . . ?
H7A C7 H7B 109.5 . . ?
C4 C7 H7C 109.5 . . ?
H7A C7 H7C 109.5 . . ?
H7B C7 H7C 109.5 . . ?
C4 C8 H8A 109.5 . . ?
C4 C8 H8B 109.5 . . ?
H8A C8 H8B 109.5 . . ?
C4 C8 H8C 109.5 . . ?
H8A C8 H8C 109.5 . . ?
H8B C8 H8C 109.5 . . ?
C2 C5X H5XA 109.5 . . ?
C2 C5X H5XB 109.5 . . ?
H5XA C5X H5XB 109.5 . . ?
C2 C5X H5XC 109.5 . . ?
H5XA C5X H5XC 109.5 . . ?
H5XB C5X H5XC 109.5 . . ?
C2 C6X H6XA 109.5 . . ?
C2 C6X H6XB 109.5 . . ?
H6XA C6X H6XB 109.5 . . ?
C2 C6X H6XC 109.5 . . ?
H6XA C6X H6XC 109.5 . . ?
H6XB C6X H6XC 109.5 . . ?
C4 C3X C2 105.9(3) . . ?
C4 C3X H3XA 110.6 . . ?
C2 C3X H3XA 110.6 . . ?
C4 C3X H3XB 110.6 . . ?
C2 C3X H3XB 110.6 . . ?
H3XA C3X H3XB 108.7 . . ?
C4 C7X H7XA 109.5 . . ?
C4 C7X H7XB 109.5 . . ?
H7XA C7X H7XB 109.5 . . ?
C4 C7X H7XC 109.5 . . ?
H7XA C7X H7XC 109.5 . . ?
H7XB C7X H7XC 109.5 . . ?
C4 C8X H8XA 109.5 . . ?
C4 C8X H8XB 109.5 . . ?
H8XA C8X H8XB 109.5 . . ?
C4 C8X H8XC 109.5 . . ?
H8XA C8X H8XC 109.5 . . ?
H8XB C8X H8XC 109.5 . . ?
C6G B1 C6A 114.48(16) . . ?
C6G B1 C6C 104.40(15) . . ?
C6A B1 C6C 110.33(16) . . ?
C6G B1 C6E 111.33(16) . . ?
C6A B1 C6E 103.12(15) . . ?
C6C B1 C6E 113.48(16) . . ?
C02P C02O C02Q 117.7(2) . . ?
C02P C02O C02Z 121.3(2) . . ?
C02Q C02O C02Z 121.0(2) . . ?
C02T C02P C02O 121.2(2) . . ?
C02T C02P H02P 119.4 . . ?
C02O C02P H02P 119.4 . . ?
C02V C02Q C02O 120.9(2) . . ?
C02V C02Q H02Q 119.5 . . ?
C02O C02Q H02Q 119.5 . . ?
C02P C02T C02U 120.1(2) . . ?
C02P C02T H02T 120.0 . . ?
C02U C02T H02T 120.0 . . ?
C02V C02U C02T 119.3(2) . . ?
C02V C02U H02U 120.4 . . ?
C02T C02U H02U 120.4 . . ?
C02U C02V C02Q 120.8(2) . . ?
C02U C02V H02V 119.6 . . ?
C02Q C02V H02V 119.6 . . ?
C02O C02Z H02A 109.5 . . ?
C02O C02Z H02B 109.5 . . ?
H02A C02Z H02B 109.5 . . ?
C02O C02Z H02C 109.5 . . ?
H02A C02Z H02C 109.5 . . ?
H02B C02Z H02C 109.5 . . ?
C2T C1T C6T 117.6(9) . . ?
C2T C1T C7T 120.0(9) . . ?
C6T C1T C7T 122.3(7) . . ?
C1T C2T C3T 122.7(12) . . ?
C1T C2T H2T 118.6 . . ?
C3T C2T H2T 118.6 . . ?
C4T C3T C2T 120.0(10) . . ?
C4T C3T H3T 120.0 . . ?
C2T C3T H3T 120.0 . . ?
C3T C4T C5T 118.5(10) . . ?
C3T C4T H4T 120.7 . . ?
C5T C4T H4T 120.7 . . ?
C6T C5T C4T 121.3(9) . . ?
C6T C5T H5T 119.3 . . ?
C4T C5T H5T 119.3 . . ?
C5T C6T C1T 119.8(11) . . ?
C5T C6T H6T 120.1 . . ?
C1T C6T H6T 120.1 . . ?
C1T C7T H7TA 109.5 . . ?
C1T C7T H7TB 109.5 . . ?
H7TA C7T H7TB 109.5 . . ?
C1T C7T H7TC 109.5 . . ?
H7TA C7T H7TC 109.5 . . ?
H7TB C7T H7TC 109.5 . . ?
C5A C1A C8A 120.84(17) . . ?
C5A C1A C2A 117.98(18) . . ?
C8A C1A C2A 121.18(17) . . ?
F3A C2A F1A 106.64(16) . . ?
F3A C2A F2A 106.35(16) . . ?
F1A C2A F2A 105.72(17) . . ?
F3A C2A C1A 113.29(17) . . ?
F1A C2A C1A 112.01(16) . . ?
F2A C2A C1A 112.31(16) . . ?
C8A C3A C7A 121.21(18) . . ?
C8A C3A C4A 119.96(17) . . ?
C7A C3A C4A 118.83(17) . . ?
F5A C4A F4A 106.61(17) . . ?
F5A C4A F6A 106.60(17) . . ?
F4A C4A F6A 104.71(16) . . ?
F5A C4A C3A 113.43(17) . . ?
F4A C4A C3A 112.07(17) . . ?
F6A C4A C3A 112.80(16) . . ?
C1A C5A C6A 122.85(18) . . ?
C1A C5A H5AA 118.6 . . ?
C6A C5A H5AA 118.6 . . ?
C7A C6A C5A 115.13(17) . . ?
C7A C6A B1 125.11(17) . . ?
C5A C6A B1 119.34(17) . . ?
C3A C7A C6A 122.34(17) . . ?
C3A C7A H7AA 118.8 . . ?
C6A C7A H7AA 118.8 . . ?
C3A C8A C1A 117.61(18) . . ?
C3A C8A H8AA 121.2 . . ?
C1A C8A H8AA 121.2 . . ?
C8C C1C C5C 120.85(19) . . ?
C8C C1C C2C 120.50(19) . . ?
C5C C1C C2C 118.63(19) . . ?
F3C' C2C F2C' 107.7(10) . . ?
F1C C2C F2C 105.1(6) . . ?
F1C C2C F3C 107.4(5) . . ?
F2C C2C F3C 105.9(5) . . ?
F3C' C2C F1C' 105.6(10) . . ?
F2C' C2C F1C' 102.2(9) . . ?
F3C' C2C C1C 113.8(9) . . ?
F1C C2C C1C 113.3(4) . . ?
F2C' C2C C1C 115.3(8) . . ?
F2C C2C C1C 112.3(5) . . ?
F3C C2C C1C 112.3(4) . . ?
F1C' C2C C1C 111.2(8) . . ?
C8C C3C C7C 120.86(19) . . ?
C8C C3C C4C 118.1(2) . . ?
C7C C3C C4C 120.9(2) . . ?
F5C' C4C F6C' 110.2(14) . . ?
F5C C4C F4C 106.4(5) . . ?
F5C C4C F6C 107.2(4) . . ?
F4C C4C F6C 105.2(4) . . ?
F5C' C4C F4C' 104.4(15) . . ?
F6C' C4C F4C' 99.8(14) . . ?
F5C' C4C C3C 116.5(14) . . ?
F5C C4C C3C 113.4(4) . . ?
F6C' C4C C3C 115.4(8) . . ?
F4C C4C C3C 112.2(4) . . ?
F6C C4C C3C 112.0(3) . . ?
F4C' C4C C3C 108.5(11) . . ?
C1C C5C C6C 122.36(19) . . ?
C1C C5C H5CC 118.8 . . ?
C6C C5C H5CC 118.8 . . ?
C5C C6C C7C 115.52(18) . . ?
C5C C6C B1 121.11(17) . . ?
C7C C6C B1 123.14(17) . . ?
C3C C7C C6C 122.26(19) . . ?
C3C C7C H7CC 118.9 . . ?
C6C C7C H7CC 118.9 . . ?
C1C C8C C3C 118.12(19) . . ?
C1C C8C H8CC 120.9 . . ?
C3C C8C H8CC 120.9 . . ?
C8E C1E C7E 120.47(18) . . ?
C8E C1E C2E 119.68(18) . . ?
C7E C1E C2E 119.78(18) . . ?
F1E C2E F3E 106.19(16) . . ?
F1E C2E F2E 106.17(17) . . ?
F3E C2E F2E 105.47(16) . . ?
F1E C2E C1E 113.06(17) . . ?
F3E C2E C1E 113.08(17) . . ?
F2E C2E C1E 112.26(16) . . ?
C8E C3E C5E 120.60(18) . . ?
C8E C3E C4E 118.78(17) . . ?
C5E C3E C4E 120.60(18) . . ?
F5E' C4E F6E' 114.6(14) . . ?
F4E C4E F6E 106.68(17) . . ?
F4E C4E F5E 104.92(16) . . ?
F6E C4E F5E 104.53(16) . . ?
F5E' C4E F4E' 106.4(14) . . ?
F6E' C4E F4E' 105.5(14) . . ?
F5E' C4E C3E 114.3(9) . . ?
F6E' C4E C3E 111.0(10) . . ?
F4E C4E C3E 113.78(16) . . ?
F6E C4E C3E 113.31(16) . . ?
F5E C4E C3E 112.81(16) . . ?
F4E' C4E C3E 104.0(8) . . ?
C3E C5E C6E 122.57(18) . . ?
C3E C5E H5E 118.7 . . ?
C6E C5E H5E 118.7 . . ?
C5E C6E C7E 115.65(17) . . ?
C5E C6E B1 123.36(17) . . ?
C7E C6E B1 120.61(17) . . ?
C1E C7E C6E 122.35(18) . . ?
C1E C7E H7E 118.8 . . ?
C6E C7E H7E 118.8 . . ?
C3E C8E C1E 118.33(18) . . ?
C3E C8E H8E 120.8 . . ?
C1E C8E H8E 120.8 . . ?
C7G C1G C8G 120.86(17) . . ?
C7G C1G C2G 120.16(17) . . ?
C8G C1G C2G 118.96(17) . . ?
F1G C2G F2G 106.37(15) . . ?
F1G C2G F3G 106.39(15) . . ?
F2G C2G F3G 105.95(15) . . ?
F1G C2G C1G 112.63(15) . . ?
F2G C2G C1G 112.76(15) . . ?
F3G C2G C1G 112.23(16) . . ?
C8G C3G C5G 120.56(17) . . ?
C8G C3G C4G 118.66(17) . . ?
C5G C3G C4G 120.73(16) . . ?
F5G C4G F6G 106.23(15) . . ?
F5G C4G F4G 105.38(15) . . ?
F6G C4G F4G 105.95(15) . . ?
F5G C4G C3G 112.96(15) . . ?
F6G C4G C3G 113.24(15) . . ?
F4G C4G C3G 112.44(15) . . ?
C3G C5G C6G 122.29(17) . . ?
C3G C5G H5G 118.9 . . ?
C6G C5G H5G 118.9 . . ?
C5G C6G C7G 115.66(17) . . ?
C5G C6G B1 124.72(16) . . ?
C7G C6G B1 119.34(17) . . ?
C1G C7G C6G 122.35(18) . . ?
C1G C7G H7G 118.8 . . ?
C6G C7G H7G 118.8 . . ?
C1G C8G C3G 118.24(17) . . ?
C1G C8G H8G 120.9 . . ?
C3G C8G H8G 120.9 . . ?
C10' C9' C14' 122.18(17) . . ?
C10' C9' N1' 118.57(16) . . ?
C14' C9' N1' 119.12(16) . . ?
C1' N1' C9' 120.18(15) . . ?
C1' N1' C4' 116.82(15) . . ?
C9' N1' C4' 122.96(14) . . ?
C4' C8' H8'A 109.5 . . ?
C4' C8' H8'B 109.5 . . ?
H8'A C8' H8'B 109.5 . . ?
C4' C8' H8'C 109.5 . . ?
H8'A C8' H8'C 109.5 . . ?
H8'B C8' H8'C 109.5 . . ?
C4' C7' H7'A 109.5 . . ?
C4' C7' H7'B 109.5 . . ?
H7'A C7' H7'B 109.5 . . ?
C4' C7' H7'C 109.5 . . ?
H7'A C7' H7'C 109.5 . . ?
H7'B C7' H7'C 109.5 . . ?
C7' C4' C8' 108.68(16) . . ?
C7' C4' N1' 111.52(15) . . ?
C8' C4' N1' 109.86(15) . . ?
C7' C4' C3' 113.79(16) . . ?
C8' C4' C3' 113.28(16) . . ?
N1' C4' C3' 99.46(14) . . ?
C4' C3' C2' 107.20(15) . . ?
C4' C3' H3'A 110.3 . . ?
C2' C3' H3'A 110.3 . . ?
C4' C3' H3'B 110.3 . . ?
C2' C3' H3'B 110.3 . . ?
H3'A C3' H3'B 108.5 . . ?
C2' C6' H6'A 109.5 . . ?
C2' C6' H6'B 109.5 . . ?
H6'A C6' H6'B 109.5 . . ?
C2' C6' H6'C 109.5 . . ?
H6'A C6' H6'C 109.5 . . ?
H6'B C6' H6'C 109.5 . . ?
C2' C5' H5'A 109.5 . . ?
C2' C5' H5'B 109.5 . . ?
H5'A C5' H5'B 109.5 . . ?
C2' C5' H5'C 109.5 . . ?
H5'A C5' H5'C 109.5 . . ?
H5'B C5' H5'C 109.5 . . ?
C1' C2' C5' 110.85(16) . . ?
C1' C2' C6' 107.87(16) . . ?
C5' C2' C6' 108.95(17) . . ?
C1' C2' C3' 103.90(15) . . ?
C5' C2' C3' 112.61(16) . . ?
C6' C2' C3' 112.50(16) . . ?
N1' C1' C2' 108.52(16) . . ?
N1' C1' Cr1' 119.17(13) . . ?
C2' C1' Cr1' 132.30(13) . . ?
C18' C20' H20D 109.5 . . ?
C18' C20' H20E 109.5 . . ?
H20D C20' H20E 109.5 . . ?
C18' C20' H20F 109.5 . . ?
H20D C20' H20F 109.5 . . ?
H20E C20' H20F 109.5 . . ?
C18' C19' H19D 109.5 . . ?
C18' C19' H19E 109.5 . . ?
H19D C19' H19E 109.5 . . ?
C18' C19' H19F 109.5 . . ?
H19D C19' H19F 109.5 . . ?
H19E C19' H19F 109.5 . . ?
C14' C18' C20' 112.29(17) . . ?
C14' C18' C19' 109.76(16) . . ?
C20' C18' C19' 110.01(16) . . ?
C14' C18' H18' 108.2 . . ?
C20' C18' H18' 108.2 . . ?
C19' C18' H18' 108.2 . . ?
C15' C16' H16D 109.5 . . ?
C15' C16' H16E 109.5 . . ?
H16D C16' H16E 109.5 . . ?
C15' C16' H16F 109.5 . . ?
H16D C16' H16F 109.5 . . ?
H16E C16' H16F 109.5 . . ?
C15' C17' H17D 109.5 . . ?
C15' C17' H17E 109.5 . . ?
H17D C17' H17E 109.5 . . ?
C15' C17' H17F 109.5 . . ?
H17D C17' H17F 109.5 . . ?
H17E C17' H17F 109.5 . . ?
C10' C15' C16' 112.51(17) . . ?
C10' C15' C17' 109.68(16) . . ?
C16' C15' C17' 110.08(17) . . ?
C10' C15' H15' 108.1 . . ?
C16' C15' H15' 108.1 . . ?
C17' C15' H15' 108.1 . . ?
C11' C10' C9' 117.66(18) . . ?
C11' C10' C15' 118.36(17) . . ?
C9' C10' C15' 123.77(17) . . ?
C12' C11' C10' 121.32(18) . . ?
C12' C11' H11' 119.3 . . ?
C10' C11' H11' 119.3 . . ?
C13' C12' C11' 119.88(18) . . ?
C13' C12' H12' 120.1 . . ?
C11' C12' H12' 120.1 . . ?
C12' C13' C14' 121.59(19) . . ?
C12' C13' H13' 119.2 . . ?
C14' C13' H13' 119.2 . . ?
C13' C14' C9' 117.30(17) . . ?
C13' C14' C18' 118.15(17) . . ?
C9' C14' C18' 124.40(17) . . ?

loop_
_geom_torsion_atom_site_label_1
_geom_torsion_atom_site_label_2
_geom_torsion_atom_site_label_3
_geom_torsion_atom_site_label_4
_geom_torsion
_geom_torsion_site_symmetry_1
_geom_torsion_site_symmetry_2
_geom_torsion_site_symmetry_3
_geom_torsion_site_symmetry_4
_geom_torsion_publ_flag
C14 C9 C10 C11 4.1(3) . . . . ?
N1 C9 C10 C11 -179.61(17) . . . . ?
C14 C9 C10 C18 -171.99(18) . . . . ?
N1 C9 C10 C18 4.3(3) . . . . ?
C9 C10 C11 C12 -1.9(3) . . . . ?
C18 C10 C11 C12 174.36(19) . . . . ?
C10 C11 C12 C13 -0.7(3) . . . . ?
C11 C12 C13 C14 1.4(3) . . . . ?
C12 C13 C14 C9 0.7(3) . . . . ?
C12 C13 C14 C15 -176.62(19) . . . . ?
C10 C9 C14 C13 -3.4(3) . . . . ?
N1 C9 C14 C13 -179.76(16) . . . . ?
C10 C9 C14 C15 173.68(18) . . . . ?
N1 C9 C14 C15 -2.6(3) . . . . ?
C13 C14 C15 C17 -56.8(2) . . . . ?
C9 C14 C15 C17 126.1(2) . . . . ?
C13 C14 C15 C16 66.7(2) . . . . ?
C9 C14 C15 C16 -110.4(2) . . . . ?
C11 C10 C18 C20 56.9(2) . . . . ?
C9 C10 C18 C20 -127.1(2) . . . . ?
C11 C10 C18 C19 -66.4(2) . . . . ?
C9 C10 C18 C19 109.6(2) . . . . ?
C10 C9 N1 C1 -87.9(2) . . . . ?
C14 C9 N1 C1 88.6(2) . . . . ?
C10 C9 N1 C4 90.9(2) . . . . ?
C14 C9 N1 C4 -92.6(2) . . . . ?
C9 N1 C1 C2 178.82(16) . . . . ?
C4 N1 C1 C2 -0.1(2) . . . . ?
C9 N1 C1 Cr1 -0.7(2) . . . . ?
C4 N1 C1 Cr1 -179.59(12) . . . . ?
N1 C1 C2 C5X 110.0(5) . . . . ?
Cr1 C1 C2 C5X -70.5(5) . . . . ?
N1 C1 C2 C6 -109.9(4) . . . . ?
Cr1 C1 C2 C6 69.6(4) . . . . ?
N1 C1 C2 C6X -129.4(4) . . . . ?
Cr1 C1 C2 C6X 50.1(5) . . . . ?
N1 C1 C2 C3 14.0(4) . . . . ?
Cr1 C1 C2 C3 -166.6(3) . . . . ?
N1 C1 C2 C5 131.3(4) . . . . ?
Cr1 C1 C2 C5 -49.2(4) . . . . ?
N1 C1 C2 C3X -13.3(4) . . . . ?
Cr1 C1 C2 C3X 166.2(3) . . . . ?
C5X C2 C3 C4 -132.2(7) . . . . ?
C6 C2 C3 C4 98.3(7) . . . . ?
C1 C2 C3 C4 -22.1(5) . . . . ?
C6X C2 C3 C4 108.2(8) . . . . ?
C5 C2 C3 C4 -139.3(6) . . . . ?
C3X C2 C3 C4 71.2(6) . . . . ?
C1 N1 C4 C8 107.0(4) . . . . ?
C9 N1 C4 C8 -71.8(4) . . . . ?
C1 N1 C4 C7X -107.4(4) . . . . ?
C9 N1 C4 C7X 73.7(5) . . . . ?
C1 N1 C4 C7 -131.6(4) . . . . ?
C9 N1 C4 C7 49.5(4) . . . . ?
C1 N1 C4 C3X 13.4(4) . . . . ?
C9 N1 C4 C3X -165.4(4) . . . . ?
C1 N1 C4 C3 -13.6(4) . . . . ?
C9 N1 C4 C3 167.5(3) . . . . ?
C1 N1 C4 C8X 132.7(4) . . . . ?
C9 N1 C4 C8X -46.2(4) . . . . ?
C2 C3 C4 C8 -96.3(6) . . . . ?
C2 C3 C4 C7X 132.3(6) . . . . ?
C2 C3 C4 C7 137.9(6) . . . . ?
C2 C3 C4 C3X -73.2(7) . . . . ?
C2 C3 C4 N1 20.9(5) . . . . ?
C2 C3 C4 C8X -111.7(7) . . . . ?
C8 C4 C3X C2 -130.5(6) . . . . ?
C7X C4 C3X C2 98.5(6) . . . . ?
C7 C4 C3X C2 111.9(7) . . . . ?
N1 C4 C3X C2 -20.2(5) . . . . ?
C3 C4 C3X C2 70.4(6) . . . . ?
C8X C4 C3X C2 -138.0(6) . . . . ?
C5X C2 C3X C4 -98.2(7) . . . . ?
C6 C2 C3X C4 132.1(7) . . . . ?
C1 C2 C3X C4 21.2(5) . . . . ?
C6X C2 C3X C4 136.2(7) . . . . ?
C3 C2 C3X C4 -72.2(6) . . . . ?
C5 C2 C3X C4 -111.9(7) . . . . ?
C02Q C02O C02P C02T 1.0(3) . . . . ?
C02Z C02O C02P C02T -178.9(2) . . . . ?
C02P C02O C02Q C02V 0.1(3) . . . . ?
C02Z C02O C02Q C02V -180.0(2) . . . . ?
C02O C02P C02T C02U -1.2(4) . . . . ?
C02P C02T C02U C02V 0.2(4) . . . . ?
C02T C02U C02V C02Q 0.8(4) . . . . ?
C02O C02Q C02V C02U -1.0(4) . . . . ?
C6T C1T C2T C3T 0.3(17) . . . . ?
C7T C1T C2T C3T 179.3(11) . . . . ?
C1T C2T C3T C4T 0.7(15) . . . . ?
C2T C3T C4T C5T -1(2) . . . . ?
C3T C4T C5T C6T 0(2) . . . . ?
C4T C5T C6T C1T 0.6(16) . . . . ?
C2T C1T C6T C5T -0.9(18) . . . . ?
C7T C1T C6T C5T -179.9(11) . . . . ?
C5A C1A C2A F3A -178.71(16) . . . . ?
C8A C1A C2A F3A 1.6(3) . . . . ?
C5A C1A C2A F1A -58.0(2) . . . . ?
C8A C1A C2A F1A 122.3(2) . . . . ?
C5A C1A C2A F2A 60.8(2) . . . . ?
C8A C1A C2A F2A -118.9(2) . . . . ?
C8A C3A C4A F5A -10.2(3) . . . . ?
C7A C3A C4A F5A 170.39(18) . . . . ?
C8A C3A C4A F4A 110.6(2) . . . . ?
C7A C3A C4A F4A -68.8(2) . . . . ?
C8A C3A C4A F6A -131.50(19) . . . . ?
C7A C3A C4A F6A 49.1(2) . . . . ?
C8A C1A C5A C6A 0.0(3) . . . . ?
C2A C1A C5A C6A -179.68(17) . . . . ?
C1A C5A C6A C7A -1.2(3) . . . . ?
C1A C5A C6A B1 -174.22(17) . . . . ?
C6G B1 C6A C7A 29.3(3) . . . . ?
C6C B1 C6A C7A 146.69(18) . . . . ?
C6E B1 C6A C7A -91.8(2) . . . . ?
C6G B1 C6A C5A -158.49(16) . . . . ?
C6C B1 C6A C5A -41.1(2) . . . . ?
C6E B1 C6A C5A 80.4(2) . . . . ?
C8A C3A C7A C6A -0.4(3) . . . . ?
C4A C3A C7A C6A 179.07(17) . . . . ?
C5A C6A C7A C3A 1.4(3) . . . . ?
B1 C6A C7A C3A 173.91(17) . . . . ?
C7A C3A C8A C1A -0.9(3) . . . . ?
C4A C3A C8A C1A 179.67(17) . . . . ?
C5A C1A C8A C3A 1.1(3) . . . . ?
C2A C1A C8A C3A -179.23(17) . . . . ?
C8C C1C C2C F3C' -97.4(13) . . . . ?
C5C C1C C2C F3C' 80.9(13) . . . . ?
C8C C1C C2C F1C 125.3(6) . . . . ?
C5C C1C C2C F1C -56.5(7) . . . . ?
C8C C1C C2C F2C' 27.8(11) . . . . ?
C5C C1C C2C F2C' -154.0(11) . . . . ?
C8C C1C C2C F2C -115.9(6) . . . . ?
C5C C1C C2C F2C 62.4(6) . . . . ?
C8C C1C C2C F3C 3.3(8) . . . . ?
C5C C1C C2C F3C -178.4(8) . . . . ?
C8C C1C C2C F1C' 143.5(11) . . . . ?
C5C C1C C2C F1C' -38.2(11) . . . . ?
C8C C3C C4C F5C' -53.3(17) . . . . ?
C7C C3C C4C F5C' 129.7(16) . . . . ?
C8C C3C C4C F5C 80.0(6) . . . . ?
C7C C3C C4C F5C -97.1(6) . . . . ?
C8C C3C C4C F6C' 175.0(19) . . . . ?
C7C C3C C4C F6C' -2.0(19) . . . . ?
C8C C3C C4C F4C -40.5(6) . . . . ?
C7C C3C C4C F4C 142.4(5) . . . . ?
C8C C3C C4C F6C -158.6(4) . . . . ?
C7C C3C C4C F6C 24.4(4) . . . . ?
C8C C3C C4C F4C' 64.0(12) . . . . ?
C7C C3C C4C F4C' -113.0(12) . . . . ?
C8C C1C C5C C6C -0.1(3) . . . . ?
C2C C1C C5C C6C -178.36(18) . . . . ?
C1C C5C C6C C7C -1.4(3) . . . . ?
C1C C5C C6C B1 -176.01(18) . . . . ?
C6G B1 C6C C5C 86.1(2) . . . . ?
C6A B1 C6C C5C -37.4(2) . . . . ?
C6E B1 C6C C5C -152.54(17) . . . . ?
C6G B1 C6C C7C -88.2(2) . . . . ?
C6A B1 C6C C7C 148.39(17) . . . . ?
C6E B1 C6C C7C 33.2(2) . . . . ?
C8C C3C C7C C6C -0.8(3) . . . . ?
C4C C3C C7C C6C 176.10(19) . . . . ?
C5C C6C C7C C3C 1.8(3) . . . . ?
B1 C6C C7C C3C 176.35(18) . . . . ?
C5C C1C C8C C3C 1.2(3) . . . . ?
C2C C1C C8C C3C 179.41(19) . . . . ?
C7C C3C C8C C1C -0.7(3) . . . . ?
C4C C3C C8C C1C -177.75(19) . . . . ?
C8E C1E C2E F1E -151.37(17) . . . . ?
C7E C1E C2E F1E 31.6(2) . . . . ?
C8E C1E C2E F3E -30.7(3) . . . . ?
C7E C1E C2E F3E 152.31(17) . . . . ?
C8E C1E C2E F2E 88.5(2) . . . . ?
C7E C1E C2E F2E -88.5(2) . . . . ?
C8E C3E C4E F5E' -117.0(14) . . . . ?
C5E C3E C4E F5E' 61.2(14) . . . . ?
C8E C3E C4E F6E' 14.4(15) . . . . ?
C5E C3E C4E F6E' -167.4(14) . . . . ?
C8E C3E C4E F4E 179.95(17) . . . . ?
C5E C3E C4E F4E -1.8(3) . . . . ?
C8E C3E C4E F6E 57.8(2) . . . . ?
C5E C3E C4E F6E -123.91(19) . . . . ?
C8E C3E C4E F5E -60.7(2) . . . . ?
C5E C3E C4E F5E 117.6(2) . . . . ?
C8E C3E C4E F4E' 127.4(11) . . . . ?
C5E C3E C4E F4E' -54.3(11) . . . . ?
C8E C3E C5E C6E -1.0(3) . . . . ?
C4E C3E C5E C6E -179.18(17) . . . . ?
C3E C5E C6E C7E 1.6(3) . . . . ?
C3E C5E C6E B1 174.56(17) . . . . ?
C6G B1 C6E C5E 148.49(17) . . . . ?
C6A B1 C6E C5E -88.3(2) . . . . ?
C6C B1 C6E C5E 31.1(2) . . . . ?
C6G B1 C6E C7E -38.9(2) . . . . ?
C6A B1 C6E C7E 84.3(2) . . . . ?
C6C B1 C6E C7E -156.34(17) . . . . ?
C8E C1E C7E C6E -0.2(3) . . . . ?
C2E C1E C7E C6E 176.79(17) . . . . ?
C5E C6E C7E C1E -1.0(3) . . . . ?
B1 C6E C7E C1E -174.18(17) . . . . ?
C5E C3E C8E C1E -0.4(3) . . . . ?
C4E C3E C8E C1E 177.88(17) . . . . ?
C7E C1E C8E C3E 0.9(3) . . . . ?
C2E C1E C8E C3E -176.08(17) . . . . ?
C7G C1G C2G F1G -141.69(17) . . . . ?
C8G C1G C2G F1G 39.8(2) . . . . ?
C7G C1G C2G F2G -21.3(2) . . . . ?
C8G C1G C2G F2G 160.21(16) . . . . ?
C7G C1G C2G F3G 98.3(2) . . . . ?
C8G C1G C2G F3G -80.2(2) . . . . ?
C8G C3G C4G F5G -81.7(2) . . . . ?
C5G C3G C4G F5G 95.7(2) . . . . ?
C8G C3G C4G F6G 157.44(16) . . . . ?
C5G C3G C4G F6G -25.1(2) . . . . ?
C8G C3G C4G F4G 37.4(2) . . . . ?
C5G C3G C4G F4G -145.14(17) . . . . ?
C8G C3G C5G C6G -1.8(3) . . . . ?
C4G C3G C5G C6G -179.23(17) . . . . ?
C3G C5G C6G C7G 2.1(3) . . . . ?
C3G C5G C6G B1 175.86(17) . . . . ?
C6A B1 C6G C5G 29.8(3) . . . . ?
C6C B1 C6G C5G -91.0(2) . . . . ?
C6E B1 C6G C5G 146.21(18) . . . . ?
C6A B1 C6G C7G -156.66(17) . . . . ?
C6C B1 C6G C7G 82.6(2) . . . . ?
C6E B1 C6G C7G -40.2(2) . . . . ?
C8G C1G C7G C6G -1.2(3) . . . . ?
C2G C1G C7G C6G -179.66(17) . . . . ?
C5G C6G C7G C1G -0.6(3) . . . . ?
B1 C6G C7G C1G -174.75(17) . . . . ?
C7G C1G C8G C3G 1.5(3) . . . . ?
C2G C1G C8G C3G 180.00(17) . . . . ?
C5G C3G C8G C1G -0.1(3) . . . . ?
C4G C3G C8G C1G 177.42(16) . . . . ?
C10' C9' N1' C1' -92.7(2) . . . . ?
C14' C9' N1' C1' 83.4(2) . . . . ?
C10' C9' N1' C4' 89.7(2) . . . . ?
C14' C9' N1' C4' -94.2(2) . . . . ?
C1' N1' C4' C7' 132.16(17) . . . . ?
C9' N1' C4' C7' -50.2(2) . . . . ?
C1' N1' C4' C8' -107.28(19) . . . . ?
C9' N1' C4' C8' 70.4(2) . . . . ?
C1' N1' C4' C3' 11.8(2) . . . . ?
C9' N1' C4' C3' -170.50(16) . . . . ?
C7' C4' C3' C2' -137.35(16) . . . . ?
C8' C4' C3' C2' 97.85(18) . . . . ?
N1' C4' C3' C2' -18.68(18) . . . . ?
C4' C3' C2' C1' 19.97(19) . . . . ?
C4' C3' C2' C5' 139.98(17) . . . . ?
C4' C3' C2' C6' -96.43(19) . . . . ?
C9' N1' C1' C2' -177.22(15) . . . . ?
C4' N1' C1' C2' 0.5(2) . . . . ?
C9' N1' C1' Cr1' 3.9(2) . . . . ?
C4' N1' C1' Cr1' -178.33(11) . . . . ?
C5' C2' C1' N1' -133.95(17) . . . . ?
C6' C2' C1' N1' 106.85(18) . . . . ?
C3' C2' C1' N1' -12.7(2) . . . . ?
C5' C2' C1' Cr1' 44.7(2) . . . . ?
C6' C2' C1' Cr1' -74.5(2) . . . . ?
C3' C2' C1' Cr1' 165.91(14) . . . . ?
C14' C9' C10' C11' 3.1(3) . . . . ?
N1' C9' C10' C11' 178.99(16) . . . . ?
C14' C9' C10' C15' -171.56(17) . . . . ?
N1' C9' C10' C15' 4.4(3) . . . . ?
C16' C15' C10' C11' 55.7(2) . . . . ?
C17' C15' C10' C11' -67.2(2) . . . . ?
C16' C15' C10' C9' -129.71(19) . . . . ?
C17' C15' C10' C9' 107.4(2) . . . . ?
C9' C10' C11' C12' -0.9(3) . . . . ?
C15' C10' C11' C12' 174.07(18) . . . . ?
C10' C11' C12' C13' -1.3(3) . . . . ?
C11' C12' C13' C14' 1.4(3) . . . . ?
C12' C13' C14' C9' 0.7(3) . . . . ?
C12' C13' C14' C18' -174.95(18) . . . . ?
C10' C9' C14' C13' -3.0(3) . . . . ?
N1' C9' C14' C13' -178.90(16) . . . . ?
C10' C9' C14' C18' 172.38(18) . . . . ?
N1' C9' C14' C18' -3.5(3) . . . . ?
C20' C18' C14' C13' -61.3(2) . . . . ?
C19' C18' C14' C13' 61.5(2) . . . . ?
C20' C18' C14' C9' 123.4(2) . . . . ?
C19' C18' C14' C9' -113.9(2) . . . . ?

_refine_diff_density_max         0.306
_refine_diff_density_min         -0.353
_refine_diff_density_rms         0.046

_shelxl_version_number           2014-3

_shelx_res_file                  
;

TITL p-1_a.res in P-1
REM Old TITL p-1 in P-1

REM SHELXT solution in P-1
REM R1 0.169,  Rweak 0.011,  Alpha 0.045,  Orientation as input
REM Formula found by SHELXT:  C83 B2 N2 F24 Cr

CELL  0.71073  13.468  14.272  20.836   85.98   89.96   87.39
ZERR   2.000   0.002   0.002   0.003    0.02    0.02    0.02
LATT  1
SFAC C H B N F CR
UNIT 165 172 2 4 48 2
TEMP -173.000
L.S.  10
ACTA
CONF
BOND $H
LIST 4
FMAP 2
PLAN 20
FLAT c1t > c7t
RIGU

omit 0 0 1
omit -7 0 14

WGHT    0.031400    2.303600
EXTI    0.000672
FVAR       0.08999   0.51828   0.64841   0.94648   0.77010
CR1'  6    0.500000    0.500000    0.000000    10.50000    0.02130    0.02239 =
         0.01618   -0.00170   -0.00370   -0.00123
CR1   6    0.500000    0.000000    0.500000    10.50000    0.02123    0.01872 =
         0.02348   -0.00389    0.00549   -0.00538
C9    1    0.667720    0.014666    0.388859    11.00000    0.01889    0.01702 =
         0.01761   -0.00313    0.00439   -0.00378
C10   1    0.725944   -0.066489    0.408322    11.00000    0.01984    0.02028 =
         0.02297   -0.00179    0.00303   -0.00176
C11   1    0.724085   -0.142100    0.369711    11.00000    0.03245    0.01959 =
         0.03027   -0.00497    0.00103    0.00282
AFIX  43
H11   2    0.764325   -0.197192    0.380973    11.00000   -1.20000
AFIX   0
C12   1    0.665242   -0.138796    0.315587    11.00000    0.04077    0.02558 =
         0.02768   -0.01161    0.00057   -0.00153
AFIX  43
H12   2    0.665711   -0.190984    0.289665    11.00000   -1.20000
AFIX   0
C13   1    0.605531   -0.059691    0.298938    11.00000    0.03155    0.02926 =
         0.02096   -0.00570   -0.00206   -0.00448
AFIX  43
H13   2    0.564141   -0.058808    0.261979    11.00000   -1.20000
AFIX   0
C14   1    0.604500    0.018860    0.335016    11.00000    0.02143    0.02202 =
         0.01777   -0.00078    0.00286   -0.00484
C15   1    0.532651    0.101557    0.316090    11.00000    0.02745    0.02276 =
         0.02134   -0.00183   -0.00405   -0.00210
AFIX  13
H15   2    0.545827    0.153208    0.344554    11.00000   -1.20000
AFIX   0
C16   1    0.425143    0.074014    0.326755    11.00000    0.02768    0.03450 =
         0.04120   -0.00560   -0.00557    0.00016
AFIX 137
H16A  2    0.380159    0.129017    0.316789    11.00000   -1.50000
H16B  2    0.416400    0.051015    0.371740    11.00000   -1.50000
H16C  2    0.409989    0.024363    0.298569    11.00000   -1.50000
AFIX   0
C17   1    0.547674    0.139062    0.246484    11.00000    0.04730    0.03115 =
         0.02591    0.00420   -0.00790   -0.00097
AFIX 137
H17A  2    0.505090    0.195952    0.237356    11.00000   -1.50000
H17B  2    0.530172    0.091217    0.217457    11.00000   -1.50000
H17C  2    0.617400    0.154091    0.239966    11.00000   -1.50000
AFIX   0
C18   1    0.785249   -0.078534    0.470710    11.00000    0.02235    0.01922 =
         0.02572   -0.00314   -0.00103    0.00181
AFIX  13
H18   2    0.783112   -0.016720    0.490610    11.00000   -1.20000
AFIX   0
C19   1    0.737771   -0.150715    0.517913    11.00000    0.02919    0.02560 =
         0.02837   -0.00147    0.00026    0.00142
AFIX 137
H19A  2    0.775640   -0.156757    0.558251    11.00000   -1.50000
H19B  2    0.738285   -0.211773    0.499102    11.00000   -1.50000
H19C  2    0.669065   -0.129714    0.526534    11.00000   -1.50000
AFIX   0
C20   1    0.894392   -0.107391    0.458797    11.00000    0.02451    0.02974 =
         0.03516    0.00017   -0.00063    0.00372
AFIX 137
H20A  2    0.931593   -0.108690    0.499279    11.00000   -1.50000
H20B  2    0.922784   -0.061919    0.427309    11.00000   -1.50000
H20C  2    0.898561   -0.170011    0.442187    11.00000   -1.50000
AFIX   0
SAME n1 c1 c2 c6 c5 c3 c4 c8 c7
SAME n1 c1 c2 c5x c6x c3x c4 c7x c8x
N1    4    0.668467    0.095535    0.428072    11.00000    0.01732    0.01364 =
         0.01751   -0.00130   -0.00055   -0.00263
C1    1    0.606719    0.102683    0.475827    11.00000    0.01846    0.01682 =
         0.01885   -0.00142   -0.00202    0.00179
C2    1    0.626451    0.192242    0.508147    11.00000    0.02548    0.01945 =
         0.02841   -0.00835    0.00337   -0.00426
PART 1 21
C5    1    0.526419    0.248914    0.517357    21.00000    0.03462    0.01745 =
         0.04180   -0.00785    0.00041    0.00196
AFIX 137
H5A   2    0.539796    0.309542    0.534155    21.00000   -1.50000
H5B   2    0.484542    0.213261    0.547827    21.00000   -1.50000
H5C   2    0.492009    0.259580    0.475883    21.00000   -1.50000
AFIX   0
C6    1    0.672621    0.167930    0.574001    21.00000    0.04013    0.03021 =
         0.03320   -0.01009   -0.00535   -0.00787
AFIX 137
H6A   2    0.687528    0.225936    0.593872    21.00000   -1.50000
H6B   2    0.734167    0.129665    0.569420    21.00000   -1.50000
H6C   2    0.625974    0.132495    0.601224    21.00000   -1.50000
AFIX   0
C3    1    0.692525    0.247584    0.459683    21.00000    0.02535    0.02082 =
         0.03788   -0.00519    0.00032   -0.00795
AFIX  23
H3A   2    0.743908    0.279896    0.482607    21.00000   -1.20000
H3B   2    0.651846    0.295273    0.433276    21.00000   -1.20000
AFIX   0
PART 0
C4    1    0.741428    0.174501    0.416803    11.00000    0.02326    0.01709 =
         0.02742   -0.00053    0.00108   -0.00741
PART 1 21
C7    1    0.742325    0.210073    0.346011    21.00000    0.03495    0.03432 =
         0.03413    0.00788    0.00382   -0.01479
AFIX 137
H7A   2    0.789526    0.260166    0.339763    21.00000   -1.50000
H7B   2    0.675658    0.234714    0.333113    21.00000   -1.50000
H7C   2    0.762367    0.158183    0.319699    21.00000   -1.50000
AFIX   0
C8    1    0.844594    0.139437    0.437457    21.00000    0.02225    0.02384 =
         0.04847    0.00049    0.00334   -0.01115
AFIX 137
H8A   2    0.891294    0.189240    0.428021    21.00000   -1.50000
H8B   2    0.864527    0.084481    0.414005    21.00000   -1.50000
H8C   2    0.845014    0.121801    0.483771    21.00000   -1.50000
AFIX   0
PART 2 -21
C5X   1    0.540415    0.262859    0.494635   -21.00000    0.04038    0.02343 =
         0.06003   -0.01096    0.00050   -0.00157
AFIX 137
H5XA  2    0.551326    0.319585    0.517109   -21.00000   -1.50000
H5XB  2    0.478516    0.235411    0.509809   -21.00000   -1.50000
H5XC  2    0.535709    0.279293    0.448242   -21.00000   -1.50000
AFIX   0
C6X   1    0.637633    0.166407    0.581007   -21.00000    0.04785    0.03613 =
         0.03068   -0.01751    0.00065   -0.01148
AFIX 137
H6XA  2    0.661308    0.220417    0.602163   -21.00000   -1.50000
H6XB  2    0.685587    0.112964    0.588147   -21.00000   -1.50000
H6XC  2    0.573105    0.149429    0.598993   -21.00000   -1.50000
AFIX   0
C3X   1    0.728744    0.222778    0.479894   -21.00000    0.02529    0.02239 =
         0.02882   -0.00797   -0.00044   -0.00744
AFIX  23
H3XA  2    0.728667    0.291961    0.471759   -21.00000   -1.20000
H3XB  2    0.783422    0.202415    0.510167   -21.00000   -1.20000
AFIX   0
C7X   1    0.713394    0.237038    0.357329   -21.00000    0.04075    0.03004 =
         0.03293    0.00771   -0.00179   -0.01674
AFIX 137
H7XA  2    0.761693    0.286110    0.350730   -21.00000   -1.50000
H7XB  2    0.646972    0.266263    0.362906   -21.00000   -1.50000
H7XC  2    0.713361    0.199245    0.319834   -21.00000   -1.50000
AFIX   0
C8X   1    0.848467    0.133433    0.407506   -21.00000    0.02568    0.03149 =
         0.03655   -0.00335    0.00157   -0.01047
AFIX 137
H8XA  2    0.893390    0.184918    0.398825   -21.00000   -1.50000
H8XB  2    0.849703    0.093391    0.371153   -21.00000   -1.50000
H8XC  2    0.870049    0.095999    0.446655   -21.00000   -1.50000
AFIX   0
PART 0
B1    3    0.057758    0.676116    0.299592    11.00000    0.01762    0.02214 =
         0.01698   -0.00254    0.00030   -0.00099
C02O  1    0.140589    0.094079    0.081743    11.00000    0.02701    0.04175 =
         0.04297    0.00183    0.00018    0.00156
C02P  1    0.177840    0.062397    0.141626    11.00000    0.03575    0.04482 =
         0.03156   -0.00734   -0.00204   -0.00182
AFIX  43
H02P  2    0.190717    0.106594    0.172280    11.00000   -1.20000
AFIX   0
C02Q  1    0.121185    0.027155    0.038548    11.00000    0.03160    0.05486 =
         0.03030   -0.00445   -0.00313   -0.00335
AFIX  43
H02Q  2    0.095628    0.046882   -0.002941    11.00000   -1.20000
AFIX   0
C02T  1    0.196655   -0.032282    0.157677    11.00000    0.04255    0.05025 =
         0.03102    0.00393    0.00471   -0.00169
AFIX  43
H02T  2    0.223407   -0.052554    0.198761    11.00000   -1.20000
AFIX   0
C02U  1    0.176566   -0.097687    0.113948    11.00000    0.04662    0.03868 =
         0.04398   -0.00022    0.01368   -0.00223
AFIX  43
H02U  2    0.189156   -0.162897    0.124841    11.00000   -1.20000
AFIX   0
C02V  1    0.138528   -0.067502    0.055095    11.00000    0.04301    0.05136 =
         0.04711   -0.01660    0.00848   -0.00813
AFIX  43
H02V  2    0.123790   -0.112138    0.025130    11.00000   -1.20000
AFIX   0
C02Z  1    0.121810    0.196725    0.063877    11.00000    0.06604    0.04587 =
         0.06832    0.00247   -0.01488    0.00439
AFIX 137
H02A  2    0.053211    0.208051    0.048618    11.00000   -1.50000
H02B  2    0.167742    0.216946    0.029683    11.00000   -1.50000
H02C  2    0.132177    0.232410    0.101628    11.00000   -1.50000
AFIX   0
Part -1 10.5
SAME c2t > c6t
SAME c1t > c6t c7t
C1T   1    0.506189   -0.020242    0.032580    10.50000    0.03656    0.01439 =
         0.03375   -0.00642   -0.00588   -0.00549
C2T   1    0.408827    0.000960    0.016761    10.50000    0.02752    0.01914 =
         0.04003   -0.01577    0.00396   -0.00650
AFIX  43
H2T   2    0.359151   -0.013499    0.047830    10.50000   -1.20000
AFIX   0
C3T   1    0.379756    0.042473   -0.042443    10.50000    0.03560    0.02602 =
         0.03756   -0.00857   -0.00471    0.00172
AFIX  43
H3T   2    0.311319    0.056650   -0.051293    10.50000   -1.20000
AFIX   0
C4T   1    0.449487    0.063216   -0.088396    10.50000    0.05694    0.04248 =
         0.04100   -0.00358    0.00482   -0.00358
AFIX  43
H4T   2    0.430287    0.090861   -0.129582    10.50000   -1.20000
AFIX   0
C5T   1    0.549514    0.042846   -0.073412    10.50000    0.05272    0.02191 =
         0.04794   -0.01080    0.01913   -0.01158
AFIX  43
H5T   2    0.598711    0.057291   -0.104812    10.50000   -1.20000
AFIX   0
C6T   1    0.578330    0.002213   -0.013998    10.50000    0.03724    0.01820 =
         0.05579   -0.01345    0.00761   -0.00769
AFIX  43
H6T   2    0.646815   -0.010574   -0.004575    10.50000   -1.20000
AFIX   0
C7T   1    0.532529   -0.063893    0.097274    10.50000    0.08747    0.01883 =
         0.04585   -0.00070   -0.02224    0.00263
AFIX  33
H7TA  2    0.604829   -0.074317    0.100545    10.50000   -1.50000
H7TB  2    0.509454   -0.022045    0.130075    10.50000   -1.50000
H7TC  2    0.500733   -0.124199    0.104008    10.50000   -1.50000
AFIX   0
REM
Part 0

C1A   1    0.346503    0.695884    0.277013    11.00000    0.02122    0.01967 =
         0.01699   -0.00662    0.00395   -0.00352
C2A   1    0.409401    0.754058    0.232374    11.00000    0.02147    0.02807 =
         0.02572   -0.00232    0.00296   -0.00302
F1A   5    0.387370    0.744356    0.170431    11.00000    0.03478    0.06679 =
         0.01873    0.00242    0.00534   -0.01421
F2A   5    0.396797    0.846413    0.240524    11.00000    0.03688    0.02387 =
         0.05707    0.00227    0.01626   -0.00658
F3A   5    0.506912    0.732805    0.239364    11.00000    0.01854    0.04136 =
         0.03509    0.00089    0.00632   -0.00490
C3A   1    0.325347    0.577128    0.360765    11.00000    0.02038    0.02058 =
         0.01753   -0.00473    0.00105   -0.00049
C4A   1    0.366673    0.503912    0.409337    11.00000    0.02047    0.02912 =
         0.02644    0.00118    0.00046   -0.00186
F4A   5    0.352701    0.528551    0.469659    11.00000    0.07870    0.04081 =
         0.02160    0.00401   -0.00930   -0.00274
F5A   5    0.463694    0.485536    0.402889    11.00000    0.02198    0.07393 =
         0.07258    0.04388    0.00326    0.00954
F6A   5    0.322816    0.421625    0.407426    11.00000    0.04580    0.02205 =
         0.04369    0.00481   -0.00668   -0.00092
C5A   1    0.244099    0.710907    0.272844    11.00000    0.02184    0.01950 =
         0.01327   -0.00335   -0.00043   -0.00071
AFIX  43
H5AA  2    0.217678    0.757224    0.241737    11.00000   -1.20000
AFIX   0
C6A   1    0.177910    0.660657    0.312579    11.00000    0.01951    0.01929 =
         0.01417   -0.00721    0.00162   -0.00195
C7A   1    0.222437    0.592471    0.356185    11.00000    0.01971    0.01745 =
         0.01735   -0.00383    0.00342   -0.00329
AFIX  43
H7AA  2    0.181163    0.555273    0.383666    11.00000   -1.20000
AFIX   0
C8A   1    0.388880    0.628961    0.321647    11.00000    0.01709    0.02229 =
         0.02194   -0.00714    0.00140   -0.00164
AFIX  43
H8AA  2    0.458956    0.619119    0.325197    11.00000   -1.20000
AFIX   0

C1C   1    0.047264    0.953059    0.302322    11.00000    0.02592    0.02347 =
         0.02315   -0.00301    0.00714   -0.00096
C2C   1    0.103564    1.023220    0.336017    11.00000    0.03325    0.02583 =
         0.03917   -0.00782    0.00537   -0.00281
SIMU F1C > F3C'

PART 1 31
F1C   5    0.104252    1.007383    0.399335    31.00000    0.06464    0.05686 =
         0.03586   -0.02223    0.01388   -0.03254
F2C   5    0.199281    1.022865    0.319036    31.00000    0.03008    0.04853 =
         0.06487   -0.01881    0.01045   -0.01384
F3C   5    0.067588    1.111480    0.322655    31.00000    0.07166    0.01950 =
         0.09750   -0.01006   -0.02789    0.00199
Part 2 -31
F1C'  5    0.127933    0.990144    0.397036   -31.00000    0.08808    0.04284 =
         0.03896   -0.01820   -0.01615   -0.00680
F2C'  5    0.053480    1.103068    0.345512   -31.00000    0.04907    0.03954 =
         0.08530   -0.03622    0.00180    0.00486
F3C'  5    0.187881    1.044426    0.308179   -31.00000    0.04885    0.06877 =
         0.04330   -0.02173    0.01427   -0.03026

PART 0
simu f4c > f6c'
C3C   1   -0.077795    0.914429    0.229821    11.00000    0.02549    0.03228 =
         0.02136    0.00034    0.00263    0.00602
C4C   1   -0.157431    0.946268    0.182382    11.00000    0.03801    0.04450 =
         0.03207   -0.00020   -0.00283    0.01190
PART 1 51
F4C   5   -0.214221    1.018394    0.202180    51.00000    0.03611    0.04033 =
         0.06174    0.00271   -0.00499    0.01634
F5C   5   -0.122564    0.974607    0.125026    51.00000    0.05520    0.13193 =
         0.02617    0.01962    0.00040    0.02322
F6C   5   -0.221487    0.877362    0.173247    51.00000    0.03994    0.05411 =
         0.04715   -0.00972   -0.02319    0.01267
part 2 -51
F4C'  5   -0.114866    0.996655    0.131639   -51.00000    0.04295    0.06241 =
         0.03211    0.01154   -0.00777    0.01946
F5C'  5   -0.228107    1.003551    0.202486   -51.00000    0.02725    0.04882 =
         0.05109    0.01141    0.00382    0.01084
F6C'  5   -0.196583    0.878432    0.151059   -51.00000    0.07382    0.05036 =
         0.07038   -0.00490   -0.04191    0.01207
part 0
C5C   1    0.074972    0.858056    0.313047    11.00000    0.01995    0.02509 =
         0.01855   -0.00142    0.00231   -0.00017
AFIX  43
H5CC  2    0.127660    0.840150    0.342295    11.00000   -1.20000
AFIX   0
C6C   1    0.028085    0.788150    0.282348    11.00000    0.01776    0.02389 =
         0.01475   -0.00110    0.00527   -0.00021
C7C   1   -0.050441    0.819811    0.240977    11.00000    0.02058    0.02771 =
         0.01915   -0.00322    0.00160    0.00069
AFIX  43
H7CC  2   -0.086099    0.774901    0.219881    11.00000   -1.20000
AFIX   0
C8C   1   -0.028688    0.982352    0.260198    11.00000    0.03107    0.02154 =
         0.02974    0.00184    0.00643    0.00504
AFIX  43
H8CC  2   -0.046844    1.047225    0.252222    11.00000   -1.20000
AFIX   0
C1E   1    0.016477    0.453266    0.201909    11.00000    0.01387    0.02340 =
         0.02428   -0.00469    0.00084    0.00076
C2E   1    0.006450    0.350471    0.217595    11.00000    0.02086    0.02628 =
         0.03455   -0.00506   -0.00077   -0.00162

F1E   5   -0.042299    0.331423    0.272773    11.00000    0.04953    0.02929 =
         0.03720    0.00012    0.00796   -0.01107
F2E   5    0.095306    0.303439    0.223882    11.00000    0.02549    0.02603 =
         0.07762   -0.00054   -0.00777    0.00415
F3E   5   -0.042253    0.308632    0.172051    11.00000    0.03525    0.02706 =
         0.04589   -0.01312   -0.00423   -0.00692
same c3e c4e f5e f6e f4e
same c3e c4e f4e' f5e' f6e'
same c1e c2e f1e > f3e
same c1a c2a f1a > f3a
same c1c c2c f1c > f3c
same c1g c2g f1g > f3g
same c3a c4a f4a > f6a
same c3c c4c f4c > f6c
same c3g c4g f4g > f6g
same c1c c2c f1c' > f3c'
same c3c c4c f4c' > f6c'

C3E   1    0.038170    0.582558    0.125091    11.00000    0.01257    0.02873 =
         0.01777   -0.00329   -0.00039   -0.00014
C4E   1    0.048596    0.619682    0.056610    11.00000    0.02148    0.02865 =
         0.02087   -0.00559   -0.00101   -0.00220
SIMU F4E > F6E'
PART 1 41
eadp f5e f4e'
eadp f6e f5e'
eadp f4e f6e'
F4E   5    0.063091    0.711717    0.049701    41.00000    0.08287    0.03398 =
         0.02094   -0.00091    0.00129   -0.01653
F5E   5    0.126370    0.579004    0.026812    41.00000    0.03180    0.06687 =
         0.02394    0.00046    0.00954    0.01406
F6E   5   -0.029749    0.604641    0.020138    41.00000    0.02415    0.06369 =
         0.02039    0.00153   -0.00531   -0.00840
Part 2 -41
F4E'  5   -0.019978    0.694580    0.050246   -41.00000    0.03180    0.06687 =
         0.02394    0.00046    0.00954    0.01406
F5E'  5    0.133060    0.652914    0.043098   -41.00000    0.02415    0.06369 =
         0.02039    0.00153   -0.00531   -0.00840
F6E'  5    0.018949    0.558923    0.016982   -41.00000    0.08287    0.03398 =
         0.02094   -0.00091    0.00129   -0.01653
PART 0
C5E   1    0.046542    0.641581    0.174988    11.00000    0.01452    0.02237 =
         0.02117   -0.00254   -0.00031    0.00124
AFIX  43
H5E   2    0.058124    0.706057    0.164691    11.00000   -1.20000
AFIX   0
C6E   1    0.038586    0.609759    0.239632    11.00000    0.01158    0.02431 =
         0.01961   -0.00246    0.00100    0.00040
C7E   1    0.024107    0.513294    0.251386    11.00000    0.01567    0.02508 =
         0.01882   -0.00187    0.00100    0.00164
AFIX  43
H7E   2    0.019344    0.488059    0.294638    11.00000   -1.20000
AFIX   0
C8E   1    0.022745    0.487693    0.138006    11.00000    0.01500    0.02599 =
         0.02327   -0.00950   -0.00095    0.00077
AFIX  43
H8E   2    0.016615    0.447243    0.104045    11.00000   -1.20000
AFIX   0

C1G   1   -0.175463    0.605014    0.402211    11.00000    0.01811    0.01474 =
         0.01854   -0.00191   -0.00003   -0.00080
C2G   1   -0.279960    0.579971    0.388893    11.00000    0.02130    0.02503 =
         0.01631   -0.00219    0.00064   -0.00268
F1G   5   -0.345852    0.618114    0.428730    11.00000    0.01814    0.03887 =
         0.03074   -0.00824    0.00401   -0.00137
F2G   5   -0.310118    0.608334    0.328877    11.00000    0.02374    0.04686 =
         0.02132    0.00346   -0.00650   -0.00894
F3G   5   -0.291137    0.486424    0.395081    11.00000    0.02925    0.02396 =
         0.03933   -0.00448   -0.00366   -0.01011
C3G   1   -0.047563    0.630676    0.477016    11.00000    0.02048    0.01295 =
         0.01629   -0.00316   -0.00125    0.00054
C4G   1   -0.014944    0.637384    0.544903    11.00000    0.02018    0.01903 =
         0.01850   -0.00114    0.00028   -0.00290
F4G   5   -0.054302    0.571863    0.585469    11.00000    0.04928    0.03678 =
         0.01800    0.00511   -0.00499   -0.01961
F5G   5   -0.041745    0.719861    0.568077    11.00000    0.04670    0.02541 =
         0.02445   -0.01231   -0.00874    0.00543
F6G   5    0.083729    0.626546    0.552701    11.00000    0.02247    0.05350 =
         0.02394   -0.00590   -0.00594    0.00295
C5G   1    0.016829    0.651057    0.425971    11.00000    0.01507    0.01671 =
         0.02074   -0.00332    0.00020   -0.00023
AFIX  43
H5G   2    0.082252    0.668575    0.435155    11.00000   -1.20000
AFIX   0
C6G   1   -0.011571    0.646599    0.361775    11.00000    0.01919    0.01468 =
         0.01790   -0.00319    0.00084    0.00072
C7G   1   -0.110466    0.623298    0.351811    11.00000    0.01977    0.01774 =
         0.01560   -0.00253   -0.00140   -0.00001
AFIX  43
H7G   2   -0.133505    0.619982    0.308983    11.00000   -1.20000
AFIX   0
C8G   1   -0.144661    0.607334    0.465497    11.00000    0.02120    0.01530 =
         0.01713   -0.00130    0.00309    0.00015
AFIX  43
H8G   2   -0.188773    0.593333    0.500092    11.00000   -1.20000
AFIX   0
PART 0

C9'   1    0.520513    0.359604    0.122784    11.00000    0.01794    0.01636 =
         0.01377   -0.00019   -0.00395   -0.00096
N1'   4    0.580540    0.440771    0.131397    11.00000    0.01319    0.01766 =
         0.01620   -0.00449   -0.00182    0.00001
C8'   1    0.730160    0.380378    0.194946    11.00000    0.02324    0.03054 =
         0.02576   -0.00233   -0.00791    0.00305
AFIX 137
H8'A  2    0.770618    0.389045    0.232970    11.00000   -1.50000
H8'B  2    0.770534    0.390193    0.156113    11.00000   -1.50000
H8'C  2    0.706182    0.316417    0.197587    11.00000   -1.50000
AFIX   0
C7'   1    0.580121    0.434647    0.252632    11.00000    0.02649    0.02585 =
         0.01852   -0.00248   -0.00539   -0.00461
AFIX 137
H7'A  2    0.622029    0.439511    0.290578    11.00000   -1.50000
H7'B  2    0.553431    0.371809    0.253783    11.00000   -1.50000
H7'C  2    0.525131    0.482048    0.252558    11.00000   -1.50000
AFIX   0
C4'   1    0.641816    0.451046    0.192097    11.00000    0.01820    0.02287 =
         0.01631   -0.00404   -0.00445   -0.00137
C3'   1    0.671561    0.553153    0.179096    11.00000    0.02102    0.02363 =
         0.02173   -0.00438   -0.00341   -0.00419
AFIX  23
H3'A  2    0.741812    0.559318    0.191433    11.00000   -1.20000
H3'B  2    0.629309    0.595528    0.204383    11.00000   -1.20000
AFIX   0
C6'   1    0.754260    0.567237    0.068141    11.00000    0.02214    0.03712 =
         0.02856   -0.00452    0.00401   -0.00751
AFIX 137
H6'A  2    0.740378    0.579506    0.022080    11.00000   -1.50000
H6'B  2    0.782253    0.502919    0.076308    11.00000   -1.50000
H6'C  2    0.801969    0.611822    0.081709    11.00000   -1.50000
AFIX   0
C5'   1    0.613241    0.678737    0.092204    11.00000    0.03307    0.02116 =
         0.02574   -0.00159   -0.00140   -0.00372
AFIX 137
H5'A  2    0.604383    0.691257    0.045664    11.00000   -1.50000
H5'B  2    0.658425    0.723744    0.108232    11.00000   -1.50000
H5'C  2    0.548740    0.685287    0.113619    11.00000   -1.50000
AFIX   0
C2'   1    0.657113    0.578968    0.106368    11.00000    0.01807    0.02300 =
         0.01759   -0.00430   -0.00050   -0.00335
C1'   1    0.586351    0.507101    0.085334    11.00000    0.01320    0.01929 =
         0.01715   -0.00374    0.00252    0.00254
C20'  1    0.730401    0.197364    0.086575    11.00000    0.02690    0.02904 =
         0.03365   -0.00722    0.00039    0.00643
AFIX 137
H20D  2    0.732777    0.196401    0.133625    11.00000   -1.50000
H20E  2    0.797755    0.202522    0.069258    11.00000   -1.50000
H20F  2    0.702635    0.139165    0.073773    11.00000   -1.50000
AFIX   0
C19'  1    0.655105    0.280581   -0.013218    11.00000    0.02782    0.02774 =
         0.02649   -0.00575    0.00633    0.00015
AFIX 137
H19D  2    0.612475    0.334398   -0.029680    11.00000   -1.50000
H19E  2    0.625587    0.222111   -0.023907    11.00000   -1.50000
H19F  2    0.721038    0.284502   -0.032887    11.00000   -1.50000
AFIX   0
C18'  1    0.664842    0.281726    0.060125    11.00000    0.02079    0.02087 =
         0.02526   -0.00715    0.00188    0.00077
AFIX  13
H18'  2    0.697890    0.340437    0.069925    11.00000   -1.20000
AFIX   0
C16'  1    0.317291    0.425411    0.234280    11.00000    0.02553    0.04214 =
         0.03334   -0.01719    0.00712   -0.00690
AFIX 137
H16D  2    0.366128    0.398595    0.266087    11.00000   -1.50000
H16E  2    0.266654    0.379695    0.228020    11.00000   -1.50000
H16F  2    0.285606    0.482788    0.249677    11.00000   -1.50000
AFIX   0
C17'  1    0.294928    0.494885    0.121048    11.00000    0.02182    0.03187 =
         0.04011   -0.00883   -0.00032    0.00519
AFIX 137
H17D  2    0.329111    0.509885    0.080333    11.00000   -1.50000
H17E  2    0.265509    0.552763    0.137129    11.00000   -1.50000
H17F  2    0.242401    0.451355    0.114070    11.00000   -1.50000
AFIX   0
C15'  1    0.369524    0.449052    0.170416    11.00000    0.01583    0.02722 =
         0.02720   -0.00943    0.00081   -0.00224
AFIX  13
H15'  2    0.421063    0.495378    0.177938    11.00000   -1.20000
AFIX   0
C10'  1    0.421229    0.362857    0.143471    11.00000    0.01915    0.02254 =
         0.01427   -0.00146   -0.00311   -0.00010
C11'  1    0.364932    0.285509    0.133892    11.00000    0.01924    0.02789 =
         0.02224   -0.00471   -0.00013   -0.00507
AFIX  43
H11'  2    0.297829    0.285558    0.147979    11.00000   -1.20000
AFIX   0
C12'  1    0.404806    0.208602    0.104266    11.00000    0.02683    0.02348 =
         0.02444   -0.00471   -0.00120   -0.00727
AFIX  43
H12'  2    0.365642    0.155966    0.098974    11.00000   -1.20000
AFIX   0
C13'  1    0.501533    0.208512    0.082430    11.00000    0.02742    0.01998 =
         0.02202   -0.00576    0.00078   -0.00114
AFIX  43
H13'  2    0.527719    0.155959    0.061313    11.00000   -1.20000
AFIX   0
C14'  1    0.561896    0.283833    0.090625    11.00000    0.02067    0.01809 =
         0.01572   -0.00098   -0.00218    0.00119
PART 0
HKLF 4

REM  p-1_a.res in P-1
REM R1 =  0.0380 for   10948 Fo > 4sig(Fo)  and  0.0614 for all   14604 data
REM   1164 parameters refined using   2848 restraints

END

WGHT      0.0314      2.3154

REM Highest difference peak  0.306,  deepest hole -0.353,  1-sigma level  0.046
Q1    1   0.0446  0.7344  0.2910  11.00000  0.05    0.31
Q2    1   0.1169  0.6698  0.3032  11.00000  0.05    0.27
Q3    1  -0.0077  0.7164  0.0633  11.00000  0.05    0.27
Q4    1   0.5699  0.0628  0.3290  11.00000  0.05    0.25
Q5    1  -0.0467  0.6579  0.0357  11.00000  0.05    0.25
Q6    1   0.7022  0.5731  0.0885  11.00000  0.05    0.24
Q7    1   0.0434  0.6554  0.2678  11.00000  0.05    0.24
Q8    1   0.3998  0.4057  0.1595  11.00000  0.05    0.24
Q9    1   0.7567 -0.0731  0.4378  11.00000  0.05    0.24
Q10   1   0.1587  0.1375  0.1334  11.00000  0.05    0.24
Q11   1   0.7230 -0.0979  0.3883  11.00000  0.05    0.23
Q12   1   0.1147  0.6714  0.0670  11.00000  0.05    0.23
Q13   1  -0.1355  0.8914  0.1102  11.00000  0.05    0.23
Q14   1  -0.0968  0.6236  0.5895  11.00000  0.05    0.23
Q15   1   0.6838 -0.0349  0.4059  11.00000  0.05    0.23
Q16   1   0.6178  0.4432  0.1631  11.00000  0.05    0.22
Q17   1   0.0219  0.6611  0.3251  11.00000  0.05    0.22
Q18   1   0.6135  0.2808  0.0747  11.00000  0.05    0.22
Q19   1   0.3997  0.4811  0.1727  11.00000  0.05    0.22
Q20   1   0.0771  0.5338  0.0217  11.00000  0.05    0.21
;
_shelx_res_checksum              59233

_exptl_crystal_recrystallization_method 'Re-crystallisation from solvent: '
_chemical_properties_physical    
'Air-sensitive, Moisture-sensitive, Oxygen-sensitive'
####################################################################### 
# 
# This file contains crystal structure data downloaded from the 
# Cambridge Structural Database (CSD) hosted by the Cambridge 
# Crystallographic Data Centre (CCDC).
# 
# Full information about CCDC data access policies and citation 
# guidelines are available at http://www.ccdc.cam.ac.uk/access/V1 
# 
# Audit and citation data items may have been added by the CCDC. 
# Please retain this information to preserve the provenance of 
# this file and to allow appropriate attribution of the data. 
# 
#######################################################################

data_CAAC-CrCl2_1
_database_code_depnum_ccdc_archive 'CCDC 1034607'
_audit_update_record             
;
2014-11-17 deposited with the CCDC.
2015-03-20 downloaded from the CCDC.
;

_audit_creation_method           SHELXL-2014
_chemical_name_systematic        
;
 ?
;
_chemical_name_common            ?
_chemical_melting_point          ?
_chemical_formula_moiety         'C40 H62 Cl2 Cr N2'
_chemical_formula_sum            'C40 H62 Cl2 Cr N2'
_chemical_formula_weight         693.81

loop_
_atom_type_symbol
_atom_type_description
_atom_type_scat_dispersion_real
_atom_type_scat_dispersion_imag
_atom_type_scat_source
C C 0.0033 0.0016 'International Tables Vol C Tables 4.2.6.8 and 6.1.1.4'
H H 0.0000 0.0000 'International Tables Vol C Tables 4.2.6.8 and 6.1.1.4'
N N 0.0061 0.0033 'International Tables Vol C Tables 4.2.6.8 and 6.1.1.4'
Cl Cl 0.1484 0.1585 'International Tables Vol C Tables 4.2.6.8 and 6.1.1.4'
Cr Cr 0.3209 0.6236 'International Tables Vol C Tables 4.2.6.8 and 6.1.1.4'

_space_group_crystal_system      monoclinic
_space_group_IT_number           15
_space_group_name_H-M_alt        'C 2/c'
_space_group_name_Hall           '-C 2yc'

_shelx_space_group_comment       
;
The symmetry employed for this shelxl refinement is uniquely defined
by the following loop, which should always be used as a source of
symmetry information in preference to the above space-group names.
They are only intended as comments.
;

loop_
_space_group_symop_operation_xyz
'x, y, z'
'-x, y, -z+1/2'
'x+1/2, y+1/2, z'
'-x+1/2, y+1/2, -z+1/2'
'-x, -y, -z'
'x, -y, z-1/2'
'-x+1/2, -y+1/2, -z'
'x+1/2, -y+1/2, z-1/2'

_cell_length_a                   16.958(3)
_cell_length_b                   10.973(2)
_cell_length_c                   22.073(5)
_cell_angle_alpha                90
_cell_angle_beta                 108.91(2)
_cell_angle_gamma                90
_cell_volume                     3885.7(14)
_cell_formula_units_Z            4
_cell_measurement_temperature    100(2)
_cell_measurement_reflns_used    9897
_cell_measurement_theta_min      2.250
_cell_measurement_theta_max      26.350

_exptl_crystal_description       bloc
_exptl_crystal_colour            pink
_exptl_crystal_density_meas      ?
_exptl_crystal_density_method    ?
_exptl_crystal_density_diffrn    1.186
_exptl_crystal_F_000             1496
_exptl_transmission_factor_min   ?
_exptl_transmission_factor_max   ?
_exptl_crystal_size_max          0.20
_exptl_crystal_size_mid          0.14
_exptl_crystal_size_min          0.10
_exptl_absorpt_coefficient_mu    0.461
_shelx_estimated_absorpt_T_min   ?
_shelx_estimated_absorpt_T_max   ?
_exptl_absorpt_correction_type   multi-scan
_exptl_absorpt_correction_T_min  0.7277
_exptl_absorpt_correction_T_max  0.7454
_exptl_absorpt_process_details   SADABS-2014/3

_exptl_special_details           
;
 ?
;

_diffrn_ambient_temperature      100(2)
_diffrn_radiation_wavelength     0.71073
_diffrn_radiation_type           MoK\a
_diffrn_source                   'INCOATEC Mo Microsource'
_diffrn_measurement_device_type  'Bruker Smart Apex II Quazar'
_diffrn_measurement_method       'omega scans'
_diffrn_detector_area_resol_mean ?
_diffrn_reflns_number            36281
_diffrn_reflns_av_unetI/netI     0.0167
_diffrn_reflns_av_R_equivalents  0.0309
_diffrn_reflns_limit_h_min       -21
_diffrn_reflns_limit_h_max       21
_diffrn_reflns_limit_k_min       -13
_diffrn_reflns_limit_k_max       13
_diffrn_reflns_limit_l_min       -27
_diffrn_reflns_limit_l_max       27
_diffrn_reflns_theta_min         1.950
_diffrn_reflns_theta_max         26.376
_diffrn_reflns_theta_full        25.242
_diffrn_measured_fraction_theta_max 0.999
_diffrn_measured_fraction_theta_full 1.000
_diffrn_reflns_Laue_measured_fraction_max 0.999
_diffrn_reflns_Laue_measured_fraction_full 1.000
_diffrn_reflns_point_group_measured_fraction_max 0.999
_diffrn_reflns_point_group_measured_fraction_full 1.000
_reflns_number_total             3982
_reflns_number_gt                3517
_reflns_threshold_expression     'I > 2\s(I)'
_reflns_Friedel_coverage         0.000
_reflns_Friedel_fraction_max     .
_reflns_Friedel_fraction_full    .

_reflns_special_details          
;
 Reflections were merged by SHELXL according to the crystal
 class for the calculation of statistics and refinement.
 
 _reflns_Friedel_fraction is defined as the number of unique
 Friedel pairs measured divided by the number that would be
 possible theoretically, ignoring centric projections and
 systematic absences.
;

_computing_data_collection       'APEX2 v2012.2-0'
_computing_cell_refinement       'SAINT V8.27B'
_computing_data_reduction        'SAINT V8.27B'
_computing_structure_solution    'SHELXS-2012 (Sheldrick, 2012)'
_computing_structure_refinement  'SHELXL-2014 (Sheldrick, 2014)'
_computing_molecular_graphics    'XSHELL in SHELXTL-97'
_computing_publication_material  'SHELXP in SHELXTL-97'

_refine_special_details          
;
 ?
;
_refine_ls_structure_factor_coef Fsqd
_refine_ls_matrix_type           full
_refine_ls_weighting_scheme      calc
_refine_ls_weighting_details     
'w=1/[\s^2^(Fo^2^)+(0.0309P)^2^+4.0638P] where P=(Fo^2^+2Fc^2^)/3'
_atom_sites_solution_primary     ?
_atom_sites_solution_secondary   ?
_atom_sites_solution_hydrogens   geom
_refine_ls_hydrogen_treatment    constr
_refine_ls_extinction_method     none
_refine_ls_extinction_coef       .
_refine_ls_number_reflns         3982
_refine_ls_number_parameters     268
_refine_ls_number_restraints     233
_refine_ls_R_factor_all          0.0330
_refine_ls_R_factor_gt           0.0277
_refine_ls_wR_factor_ref         0.0727
_refine_ls_wR_factor_gt          0.0697
_refine_ls_goodness_of_fit_ref   1.058
_refine_ls_restrained_S_all      1.040
_refine_ls_shift/su_max          0.000
_refine_ls_shift/su_mean         0.000

loop_
_atom_site_label
_atom_site_type_symbol
_atom_site_fract_x
_atom_site_fract_y
_atom_site_fract_z
_atom_site_U_iso_or_equiv
_atom_site_adp_type
_atom_site_occupancy
_atom_site_site_symmetry_order
_atom_site_calc_flag
_atom_site_refinement_flags_posn
_atom_site_refinement_flags_adp
_atom_site_refinement_flags_occupancy
_atom_site_disorder_assembly
_atom_site_disorder_group
Cr1 Cr 0.0000 0.44981(3) 0.2500 0.01432(9) Uani 1 2 d S T P A .
Cl1 Cl 0.09611(2) 0.42570(3) 0.19513(2) 0.02078(9) Uani 1 1 d . . . . .
N1 N 0.12570(6) 0.52703(10) 0.38756(5) 0.0145(2) Uani 1 1 d D . . . .
C1 C 0.09326(7) 0.44219(12) 0.34496(6) 0.0150(3) Uani 1 1 d D . . . .
C2 C 0.1174(4) 0.3173(4) 0.3770(3) 0.0175(5) Uani 0.693(5) 1 d D U P A 1
C4 C 0.1585(3) 0.4805(5) 0.4574(2) 0.0186(4) Uani 0.693(5) 1 d D U P A 1
C3 C 0.13340(18) 0.34505(19) 0.44813(10) 0.0226(6) Uani 0.693(5) 1 d D U P A 1
H3A H 0.1787 0.2929 0.4753 0.027 Uiso 0.693(5) 1 calc R U P A 1
H3B H 0.0824 0.3302 0.4596 0.027 Uiso 0.693(5) 1 calc R U P A 1
C5 C 0.05339(17) 0.2142(3) 0.35262(17) 0.0257(6) Uani 0.693(5) 1 d D U P A 1
H5A H 0.0441 0.2004 0.3070 0.038 Uiso 0.693(5) 1 calc R U P A 1
H5B H 0.0007 0.2372 0.3588 0.038 Uiso 0.693(5) 1 calc R U P A 1
H5C H 0.0746 0.1393 0.3765 0.038 Uiso 0.693(5) 1 calc R U P A 1
C6 C 0.1976(2) 0.2781(4) 0.36282(19) 0.0224(8) Uani 0.693(5) 1 d D U P A 1
H6A H 0.1872 0.2792 0.3165 0.034 Uiso 0.693(5) 1 calc R U P A 1
H6B H 0.2133 0.1955 0.3792 0.034 Uiso 0.693(5) 1 calc R U P A 1
H6C H 0.2429 0.3347 0.3838 0.034 Uiso 0.693(5) 1 calc R U P A 1
C7 C 0.25181(14) 0.5008(3) 0.48999(11) 0.0254(6) Uani 0.693(5) 1 d D U P A 1
H7A H 0.2678 0.4723 0.5344 0.038 Uiso 0.693(5) 1 calc R U P A 1
H7B H 0.2645 0.5878 0.4894 0.038 Uiso 0.693(5) 1 calc R U P A 1
H7C H 0.2830 0.4551 0.4671 0.038 Uiso 0.693(5) 1 calc R U P A 1
C8 C 0.1124(2) 0.5465(3) 0.49704(17) 0.0258(7) Uani 0.693(5) 1 d D U P A 1
H8A H 0.1289 0.5115 0.5402 0.039 Uiso 0.693(5) 1 calc R U P A 1
H8B H 0.0521 0.5368 0.4765 0.039 Uiso 0.693(5) 1 calc R U P A 1
H8C H 0.1267 0.6333 0.4998 0.039 Uiso 0.693(5) 1 calc R U P A 1
C2' C 0.1260(8) 0.3214(10) 0.3806(6) 0.0175(5) Uani 0.307(5) 1 d D U P A 2
C4' C 0.1616(8) 0.4910(11) 0.4583(5) 0.0186(4) Uani 0.307(5) 1 d D U P A 2
C3' C 0.1819(4) 0.3596(4) 0.4477(2) 0.0185(12) Uani 0.307(5) 1 d D U P A 2
H3'A H 0.1714 0.3064 0.4805 0.022 Uiso 0.307(5) 1 calc R U P A 2
H3'B H 0.2413 0.3520 0.4511 0.022 Uiso 0.307(5) 1 calc R U P A 2
C5' C 0.0569(4) 0.2342(6) 0.3826(4) 0.0235(14) Uani 0.307(5) 1 d D U P A 2
H5'A H 0.0199 0.2187 0.3389 0.035 Uiso 0.307(5) 1 calc R U P A 2
H5'B H 0.0248 0.2707 0.4078 0.035 Uiso 0.307(5) 1 calc R U P A 2
H5'C H 0.0815 0.1573 0.4024 0.035 Uiso 0.307(5) 1 calc R U P A 2
C6' C 0.1769(5) 0.2624(9) 0.3420(4) 0.0226(17) Uani 0.307(5) 1 d D U P A 2
H6'A H 0.1393 0.2382 0.2997 0.034 Uiso 0.307(5) 1 calc R U P A 2
H6'B H 0.2059 0.1903 0.3648 0.034 Uiso 0.307(5) 1 calc R U P A 2
H6'C H 0.2178 0.3210 0.3368 0.034 Uiso 0.307(5) 1 calc R U P A 2
C7' C 0.2366(4) 0.5656(6) 0.4976(2) 0.0244(13) Uani 0.307(5) 1 d D U P A 2
H7'A H 0.2542 0.5383 0.5422 0.037 Uiso 0.307(5) 1 calc R U P A 2
H7'B H 0.2213 0.6520 0.4955 0.037 Uiso 0.307(5) 1 calc R U P A 2
H7'C H 0.2825 0.5546 0.4802 0.037 Uiso 0.307(5) 1 calc R U P A 2
C8' C 0.0913(5) 0.5031(7) 0.4869(4) 0.0243(15) Uani 0.307(5) 1 d D U P A 2
H8'A H 0.1085 0.4664 0.5297 0.036 Uiso 0.307(5) 1 calc R U P A 2
H8'B H 0.0415 0.4611 0.4593 0.036 Uiso 0.307(5) 1 calc R U P A 2
H8'C H 0.0785 0.5895 0.4900 0.036 Uiso 0.307(5) 1 calc R U P A 2
C9 C 0.13289(8) 0.65527(12) 0.37092(6) 0.0152(3) Uani 1 1 d . . . . .
C10 C 0.20672(8) 0.69035(12) 0.35857(6) 0.0171(3) Uani 1 1 d . . . . .
C11 C 0.21473(9) 0.81199(13) 0.34293(7) 0.0210(3) Uani 1 1 d . . . . .
H11 H 0.2637 0.8373 0.3344 0.025 Uiso 1 1 calc R U . . .
C12 C 0.15291(9) 0.89649(13) 0.33962(7) 0.0235(3) Uani 1 1 d . . . . .
H12 H 0.1596 0.9789 0.3291 0.028 Uiso 1 1 calc R U . . .
C13 C 0.08127(9) 0.86039(13) 0.35170(7) 0.0220(3) Uani 1 1 d . . . . .
H13 H 0.0393 0.9192 0.3495 0.026 Uiso 1 1 calc R U . . .
C14 C 0.06887(8) 0.73975(12) 0.36706(6) 0.0172(3) Uani 1 1 d . . . . .
C15 C 0.27750(8) 0.60378(12) 0.35970(7) 0.0187(3) Uani 1 1 d . . . . .
H15 H 0.2651 0.5223 0.3749 0.022 Uiso 1 1 calc R U . . .
C16 C 0.28487(9) 0.58793(14) 0.29248(7) 0.0245(3) Uani 1 1 d . . . . .
H16A H 0.3303 0.5311 0.2946 0.037 Uiso 1 1 calc R U . . .
H16B H 0.2966 0.6670 0.2766 0.037 Uiso 1 1 calc R U . . .
H16C H 0.2324 0.5556 0.2634 0.037 Uiso 1 1 calc R U . . .
C17 C 0.36143(9) 0.64852(15) 0.40590(8) 0.0275(3) Uani 1 1 d . . . . .
H17A H 0.4046 0.5876 0.4084 0.041 Uiso 1 1 calc R U . . .
H17B H 0.3566 0.6608 0.4485 0.041 Uiso 1 1 calc R U . . .
H17C H 0.3765 0.7257 0.3902 0.041 Uiso 1 1 calc R U . . .
C18 C -0.01524(8) 0.70814(12) 0.37417(7) 0.0186(3) Uani 1 1 d . . . . .
H18 H -0.0161 0.6189 0.3832 0.022 Uiso 1 1 calc R U . . .
C19 C -0.03119(9) 0.77891(14) 0.42944(7) 0.0252(3) Uani 1 1 d . . . . .
H19A H 0.0123 0.7589 0.4698 0.038 Uiso 1 1 calc R U . . .
H19B H -0.0858 0.7562 0.4323 0.038 Uiso 1 1 calc R U . . .
H19C H -0.0302 0.8666 0.4214 0.038 Uiso 1 1 calc R U . . .
C20 C -0.08552(9) 0.73618(14) 0.31162(7) 0.0242(3) Uani 1 1 d . . . . .
H20A H -0.1387 0.7077 0.3150 0.036 Uiso 1 1 calc R U . . .
H20B H -0.0744 0.6945 0.2760 0.036 Uiso 1 1 calc R U . . .
H20C H -0.0884 0.8243 0.3040 0.036 Uiso 1 1 calc R U . . .

loop_
_atom_site_aniso_label
_atom_site_aniso_U_11
_atom_site_aniso_U_22
_atom_site_aniso_U_33
_atom_site_aniso_U_23
_atom_site_aniso_U_13
_atom_site_aniso_U_12
Cr1 0.01258(14) 0.01341(15) 0.01584(16) 0.000 0.00302(11) 0.000
Cl1 0.01779(16) 0.02237(17) 0.02355(18) -0.00174(13) 0.00860(13) 0.00059(12)
N1 0.0138(5) 0.0157(5) 0.0141(6) 0.0011(4) 0.0045(4) 0.0008(4)
C1 0.0108(6) 0.0157(6) 0.0203(7) 0.0016(5) 0.0077(5) 0.0002(5)
C2 0.0171(13) 0.0139(7) 0.0201(9) 0.0019(6) 0.0042(9) 0.0014(7)
C4 0.0209(8) 0.0198(11) 0.0141(7) 0.0028(7) 0.0045(6) 0.0011(7)
C3 0.0254(14) 0.0175(10) 0.0246(11) 0.0061(8) 0.0079(9) 0.0006(9)
C5 0.0243(12) 0.0144(12) 0.0357(18) 0.0013(13) 0.0062(13) -0.0026(9)
C6 0.0207(16) 0.0182(15) 0.027(2) 0.0001(14) 0.0058(15) 0.0044(12)
C7 0.0228(11) 0.0323(17) 0.0169(12) 0.0026(11) 0.0007(9) -0.0007(10)
C8 0.0318(17) 0.0290(19) 0.0179(14) 0.0025(13) 0.0096(13) 0.0041(12)
C2' 0.0171(13) 0.0139(7) 0.0201(9) 0.0019(6) 0.0042(9) 0.0014(7)
C4' 0.0209(8) 0.0198(11) 0.0141(7) 0.0028(7) 0.0045(6) 0.0011(7)
C3' 0.019(3) 0.016(2) 0.019(2) 0.0037(16) 0.0043(18) -0.0010(18)
C5' 0.022(2) 0.015(3) 0.026(4) 0.004(3) -0.001(3) 0.0008(19)
C6' 0.026(4) 0.017(3) 0.024(4) 0.003(3) 0.006(3) 0.005(3)
C7' 0.029(3) 0.025(3) 0.016(2) 0.000(2) 0.002(2) -0.005(2)
C8' 0.029(3) 0.027(4) 0.019(3) 0.004(3) 0.010(3) 0.004(2)
C9 0.0182(6) 0.0138(6) 0.0126(6) -0.0013(5) 0.0035(5) -0.0018(5)
C10 0.0176(6) 0.0180(7) 0.0152(6) -0.0026(5) 0.0047(5) -0.0023(5)
C11 0.0216(7) 0.0190(7) 0.0240(7) -0.0028(6) 0.0098(6) -0.0057(5)
C12 0.0301(7) 0.0128(6) 0.0295(8) -0.0017(6) 0.0124(6) -0.0034(6)
C13 0.0250(7) 0.0152(7) 0.0266(8) -0.0030(6) 0.0096(6) 0.0021(5)
C14 0.0189(6) 0.0178(7) 0.0149(7) -0.0028(5) 0.0053(5) -0.0013(5)
C15 0.0154(6) 0.0182(7) 0.0223(7) 0.0009(5) 0.0060(5) -0.0017(5)
C16 0.0221(7) 0.0270(8) 0.0262(8) -0.0023(6) 0.0104(6) 0.0015(6)
C17 0.0184(7) 0.0315(8) 0.0310(8) 0.0001(7) 0.0058(6) -0.0033(6)
C18 0.0182(6) 0.0176(7) 0.0210(7) 0.0002(5) 0.0077(5) 0.0018(5)
C19 0.0247(7) 0.0271(8) 0.0268(8) -0.0016(6) 0.0125(6) 0.0038(6)
C20 0.0207(7) 0.0226(7) 0.0264(8) 0.0013(6) 0.0037(6) 0.0025(6)

_geom_special_details            
;
 All esds (except the esd in the dihedral angle between two l.s. planes)
 are estimated using the full covariance matrix.  The cell esds are taken
 into account individually in the estimation of esds in distances, angles
 and torsion angles; correlations between esds in cell parameters are only
 used when they are defined by crystal symmetry.  An approximate (isotropic)
 treatment of cell esds is used for estimating esds involving l.s. planes.
;

loop_
_geom_bond_atom_site_label_1
_geom_bond_atom_site_label_2
_geom_bond_distance
_geom_bond_site_symmetry_2
_geom_bond_publ_flag
Cr1 C1 2.1800(15) 2 ?
Cr1 C1 2.1801(15) . ?
Cr1 Cl1 2.3394(5) . ?
Cr1 Cl1 2.3395(5) 2 ?
N1 C1 1.3109(17) . ?
N1 C9 1.4693(17) . ?
N1 C4' 1.532(12) . ?
N1 C4 1.546(6) . ?
C1 C2 1.536(5) . ?
C1 C2' 1.549(12) . ?
C2 C3 1.534(6) . ?
C2 C5 1.540(5) . ?
C2 C6 1.552(6) . ?
C4 C7 1.527(6) . ?
C4 C8 1.531(6) . ?
C4 C3 1.542(5) . ?
C3 H3A 0.9900 . ?
C3 H3B 0.9900 . ?
C5 H5A 0.9800 . ?
C5 H5B 0.9800 . ?
C5 H5C 0.9800 . ?
C6 H6A 0.9800 . ?
C6 H6B 0.9800 . ?
C6 H6C 0.9800 . ?
C7 H7A 0.9800 . ?
C7 H7B 0.9800 . ?
C7 H7C 0.9800 . ?
C8 H8A 0.9800 . ?
C8 H8B 0.9800 . ?
C8 H8C 0.9800 . ?
C2' C5' 1.524(12) . ?
C2' C3' 1.536(12) . ?
C2' C6' 1.539(12) . ?
C4' C3' 1.518(13) . ?
C4' C7' 1.525(11) . ?
C4' C8' 1.525(12) . ?
C3' H3'A 0.9900 . ?
C3' H3'B 0.9900 . ?
C5' H5'A 0.9800 . ?
C5' H5'B 0.9800 . ?
C5' H5'C 0.9800 . ?
C6' H6'A 0.9800 . ?
C6' H6'B 0.9800 . ?
C6' H6'C 0.9800 . ?
C7' H7'A 0.9800 . ?
C7' H7'B 0.9800 . ?
C7' H7'C 0.9800 . ?
C8' H8'A 0.9800 . ?
C8' H8'B 0.9800 . ?
C8' H8'C 0.9800 . ?
C9 C14 1.4091(18) . ?
C9 C10 1.4181(18) . ?
C10 C11 1.3964(19) . ?
C10 C15 1.5245(18) . ?
C11 C12 1.384(2) . ?
C11 H11 0.9500 . ?
C12 C13 1.383(2) . ?
C12 H12 0.9500 . ?
C13 C14 1.3992(19) . ?
C13 H13 0.9500 . ?
C14 C18 1.5246(18) . ?
C15 C17 1.5381(19) . ?
C15 C16 1.539(2) . ?
C15 H15 1.0000 . ?
C16 H16A 0.9800 . ?
C16 H16B 0.9800 . ?
C16 H16C 0.9800 . ?
C17 H17A 0.9800 . ?
C17 H17B 0.9800 . ?
C17 H17C 0.9800 . ?
C18 C20 1.534(2) . ?
C18 C19 1.5422(19) . ?
C18 H18 1.0000 . ?
C19 H19A 0.9800 . ?
C19 H19B 0.9800 . ?
C19 H19C 0.9800 . ?
C20 H20A 0.9800 . ?
C20 H20B 0.9800 . ?
C20 H20C 0.9800 . ?

loop_
_geom_angle_atom_site_label_1
_geom_angle_atom_site_label_2
_geom_angle_atom_site_label_3
_geom_angle
_geom_angle_site_symmetry_1
_geom_angle_site_symmetry_3
_geom_angle_publ_flag
C1 Cr1 C1 175.61(7) 2 . ?
C1 Cr1 Cl1 84.72(4) 2 . ?
C1 Cr1 Cl1 94.78(4) . . ?
C1 Cr1 Cl1 94.78(4) 2 2 ?
C1 Cr1 Cl1 84.72(4) . 2 ?
Cl1 Cr1 Cl1 167.01(2) . 2 ?
C1 N1 C9 123.39(11) . . ?
C1 N1 C4' 118.9(5) . . ?
C9 N1 C4' 117.7(5) . . ?
C1 N1 C4 114.4(2) . . ?
C9 N1 C4 122.2(2) . . ?
N1 C1 C2 108.4(2) . . ?
N1 C1 C2' 104.2(4) . . ?
N1 C1 Cr1 131.87(9) . . ?
C2 C1 Cr1 118.6(2) . . ?
C2' C1 Cr1 123.3(4) . . ?
C3 C2 C1 103.1(3) . . ?
C3 C2 C5 112.0(4) . . ?
C1 C2 C5 116.2(4) . . ?
C3 C2 C6 112.7(4) . . ?
C1 C2 C6 105.9(4) . . ?
C5 C2 C6 106.9(3) . . ?
C7 C4 C8 107.8(3) . . ?
C7 C4 C3 113.7(4) . . ?
C8 C4 C3 111.2(4) . . ?
C7 C4 N1 113.9(4) . . ?
C8 C4 N1 109.2(4) . . ?
C3 C4 N1 101.0(3) . . ?
C2 C3 C4 106.1(3) . . ?
C2 C3 H3A 110.5 . . ?
C4 C3 H3A 110.5 . . ?
C2 C3 H3B 110.5 . . ?
C4 C3 H3B 110.5 . . ?
H3A C3 H3B 108.7 . . ?
C2 C5 H5A 109.5 . . ?
C2 C5 H5B 109.5 . . ?
H5A C5 H5B 109.5 . . ?
C2 C5 H5C 109.5 . . ?
H5A C5 H5C 109.5 . . ?
H5B C5 H5C 109.5 . . ?
C2 C6 H6A 109.5 . . ?
C2 C6 H6B 109.5 . . ?
H6A C6 H6B 109.5 . . ?
C2 C6 H6C 109.5 . . ?
H6A C6 H6C 109.5 . . ?
H6B C6 H6C 109.5 . . ?
C4 C7 H7A 109.5 . . ?
C4 C7 H7B 109.5 . . ?
H7A C7 H7B 109.5 . . ?
C4 C7 H7C 109.5 . . ?
H7A C7 H7C 109.5 . . ?
H7B C7 H7C 109.5 . . ?
C4 C8 H8A 109.5 . . ?
C4 C8 H8B 109.5 . . ?
H8A C8 H8B 109.5 . . ?
C4 C8 H8C 109.5 . . ?
H8A C8 H8C 109.5 . . ?
H8B C8 H8C 109.5 . . ?
C5' C2' C3' 112.5(8) . . ?
C5' C2' C6' 109.1(8) . . ?
C3' C2' C6' 111.6(9) . . ?
C5' C2' C1 113.5(9) . . ?
C3' C2' C1 105.3(7) . . ?
C6' C2' C1 104.6(8) . . ?
C3' C4' C7' 114.1(9) . . ?
C3' C4' C8' 113.1(9) . . ?
C7' C4' C8' 109.8(8) . . ?
C3' C4' N1 97.1(6) . . ?
C7' C4' N1 115.1(8) . . ?
C8' C4' N1 107.0(8) . . ?
C4' C3' C2' 107.9(7) . . ?
C4' C3' H3'A 110.1 . . ?
C2' C3' H3'A 110.1 . . ?
C4' C3' H3'B 110.1 . . ?
C2' C3' H3'B 110.1 . . ?
H3'A C3' H3'B 108.4 . . ?
C2' C5' H5'A 109.5 . . ?
C2' C5' H5'B 109.5 . . ?
H5'A C5' H5'B 109.5 . . ?
C2' C5' H5'C 109.5 . . ?
H5'A C5' H5'C 109.5 . . ?
H5'B C5' H5'C 109.5 . . ?
C2' C6' H6'A 109.5 . . ?
C2' C6' H6'B 109.5 . . ?
H6'A C6' H6'B 109.5 . . ?
C2' C6' H6'C 109.5 . . ?
H6'A C6' H6'C 109.5 . . ?
H6'B C6' H6'C 109.5 . . ?
C4' C7' H7'A 109.5 . . ?
C4' C7' H7'B 109.5 . . ?
H7'A C7' H7'B 109.5 . . ?
C4' C7' H7'C 109.5 . . ?
H7'A C7' H7'C 109.5 . . ?
H7'B C7' H7'C 109.5 . . ?
C4' C8' H8'A 109.5 . . ?
C4' C8' H8'B 109.5 . . ?
H8'A C8' H8'B 109.5 . . ?
C4' C8' H8'C 109.5 . . ?
H8'A C8' H8'C 109.5 . . ?
H8'B C8' H8'C 109.5 . . ?
C14 C9 C10 121.38(12) . . ?
C14 C9 N1 121.35(11) . . ?
C10 C9 N1 117.26(11) . . ?
C11 C10 C9 118.02(12) . . ?
C11 C10 C15 117.42(12) . . ?
C9 C10 C15 124.55(12) . . ?
C12 C11 C10 121.39(13) . . ?
C12 C11 H11 119.3 . . ?
C10 C11 H11 119.3 . . ?
C13 C12 C11 119.72(13) . . ?
C13 C12 H12 120.1 . . ?
C11 C12 H12 120.1 . . ?
C12 C13 C14 121.86(13) . . ?
C12 C13 H13 119.1 . . ?
C14 C13 H13 119.1 . . ?
C13 C14 C9 117.63(12) . . ?
C13 C14 C18 117.34(12) . . ?
C9 C14 C18 124.92(12) . . ?
C10 C15 C17 111.49(12) . . ?
C10 C15 C16 111.36(11) . . ?
C17 C15 C16 109.18(11) . . ?
C10 C15 H15 108.2 . . ?
C17 C15 H15 108.2 . . ?
C16 C15 H15 108.2 . . ?
C15 C16 H16A 109.5 . . ?
C15 C16 H16B 109.5 . . ?
H16A C16 H16B 109.5 . . ?
C15 C16 H16C 109.5 . . ?
H16A C16 H16C 109.5 . . ?
H16B C16 H16C 109.5 . . ?
C15 C17 H17A 109.5 . . ?
C15 C17 H17B 109.5 . . ?
H17A C17 H17B 109.5 . . ?
C15 C17 H17C 109.5 . . ?
H17A C17 H17C 109.5 . . ?
H17B C17 H17C 109.5 . . ?
C14 C18 C20 109.97(11) . . ?
C14 C18 C19 112.13(11) . . ?
C20 C18 C19 109.06(11) . . ?
C14 C18 H18 108.5 . . ?
C20 C18 H18 108.5 . . ?
C19 C18 H18 108.5 . . ?
C18 C19 H19A 109.5 . . ?
C18 C19 H19B 109.5 . . ?
H19A C19 H19B 109.5 . . ?
C18 C19 H19C 109.5 . . ?
H19A C19 H19C 109.5 . . ?
H19B C19 H19C 109.5 . . ?
C18 C20 H20A 109.5 . . ?
C18 C20 H20B 109.5 . . ?
H20A C20 H20B 109.5 . . ?
C18 C20 H20C 109.5 . . ?
H20A C20 H20C 109.5 . . ?
H20B C20 H20C 109.5 . . ?

loop_
_geom_torsion_atom_site_label_1
_geom_torsion_atom_site_label_2
_geom_torsion_atom_site_label_3
_geom_torsion_atom_site_label_4
_geom_torsion
_geom_torsion_site_symmetry_1
_geom_torsion_site_symmetry_2
_geom_torsion_site_symmetry_3
_geom_torsion_site_symmetry_4
_geom_torsion_publ_flag
C9 N1 C1 C2_a 164.8(2) . . . . ?
C4' N1 C1 C2 -12.5(6) . . . . ?
C4 N1 C1 C2 -13.5(3) . . . . ?
C9 N1 C1 C2' 161.1(5) . . . . ?
C4' N1 C1 C2' -16.1(8) . . . . ?
C4 N1 C1 C2' -17.2(6) . . . . ?
C9 N1 C1 Cr1 -27.54(18) . . . . ?
C4' N1 C1 Cr1 155.2(6) . . . . ?
C4 N1 C1 Cr1 154.1(2) . . . . ?
N1 C1 C2 C3 24.6(4) . . . . ?
C2' C1 C2 C3 65(7) . . . . ?
Cr1 C1 C2 C3 -145.0(2) . . . . ?
N1 C1 C2 C5 147.5(3) . . . . ?
C2' C1 C2 C5 -172(7) . . . . ?
Cr1 C1 C2 C5 -22.1(5) . . . . ?
N1 C1 C2 C6 -94.0(3) . . . . ?
C2' C1 C2 C6 -54(7) . . . . ?
Cr1 C1 C2 C6 96.5(3) . . . . ?
C1 N1 C4 C7 119.0(3) . . . . ?
C9 N1 C4 C7 -59.4(4) . . . . ?
C4' N1 C4 C7 -49(9) . . . . ?
C1 N1 C4 C8 -120.5(3) . . . . ?
C9 N1 C4 C8 61.1(4) . . . . ?
C4' N1 C4 C8 71(9) . . . . ?
C1 N1 C4 C3 -3.3(4) . . . . ?
C9 N1 C4 C3 178.39(19) . . . . ?
C4' N1 C4 C3 -172(9) . . . . ?
C1 C2 C3 C4 -26.0(4) . . . . ?
C5 C2 C3 C4 -151.7(4) . . . . ?
C6 C2 C3 C4 87.8(4) . . . . ?
C7 C4 C3 C2 -103.9(4) . . . . ?
C8 C4 C3 C2 134.2(4) . . . . ?
N1 C4 C3 C2 18.5(4) . . . . ?
N1 C1 C2' C5' 122.2(7) . . . . ?
C2 C1 C2' C5' -18(6) . . . . ?
Cr1 C1 C2' C5' -50.0(10) . . . . ?
N1 C1 C2' C3' -1.2(8) . . . . ?
C2 C1 C2' C3' -142(7) . . . . ?
Cr1 C1 C2' C3' -173.5(4) . . . . ?
N1 C1 C2' C6' -119.0(6) . . . . ?
C2 C1 C2' C6' 101(7) . . . . ?
Cr1 C1 C2' C6' 68.8(9) . . . . ?
C1 N1 C4' C3' 25.9(8) . . . . ?
C9 N1 C4' C3' -151.5(4) . . . . ?
C4 N1 C4' C3' 38(8) . . . . ?
C1 N1 C4' C7' 146.8(6) . . . . ?
C9 N1 C4' C7' -30.6(10) . . . . ?
C4 N1 C4' C7' 159(9) . . . . ?
C1 N1 C4' C8' -91.0(8) . . . . ?
C9 N1 C4' C8' 91.6(7) . . . . ?
C4 N1 C4' C8' -79(9) . . . . ?
C7' C4' C3' C2' -144.8(8) . . . . ?
C8' C4' C3' C2' 88.8(10) . . . . ?
N1 C4' C3' C2' -23.2(9) . . . . ?
C5' C2' C3' C4' -107.2(9) . . . . ?
C6' C2' C3' C4' 129.9(9) . . . . ?
C1 C2' C3' C4' 17.0(10) . . . . ?
C1 N1 C9 C14 90.12(16) . . . . ?
C4' N1 C9 C14 -92.6(6) . . . . ?
C4 N1 C9 C14 -91.7(3) . . . . ?
C1 N1 C9 C10 -89.55(15) . . . . ?
C4' N1 C9 C10 87.7(6) . . . . ?
C4 N1 C9 C10 88.7(3) . . . . ?
C14 C9 C10 C11 0.57(19) . . . . ?
N1 C9 C10 C11 -179.75(12) . . . . ?
C14 C9 C10 C15 -178.00(12) . . . . ?
N1 C9 C10 C15 1.68(19) . . . . ?
C9 C10 C11 C12 0.2(2) . . . . ?
C15 C10 C11 C12 178.84(13) . . . . ?
C10 C11 C12 C13 -0.3(2) . . . . ?
C11 C12 C13 C14 -0.3(2) . . . . ?
C12 C13 C14 C9 1.0(2) . . . . ?
C12 C13 C14 C18 -175.22(13) . . . . ?
C10 C9 C14 C13 -1.13(19) . . . . ?
N1 C9 C14 C13 179.20(12) . . . . ?
C10 C9 C14 C18 174.77(12) . . . . ?
N1 C9 C14 C18 -4.9(2) . . . . ?
C11 C10 C15 C17 56.72(17) . . . . ?
C9 C10 C15 C17 -124.70(14) . . . . ?
C11 C10 C15 C16 -65.49(16) . . . . ?
C9 C10 C15 C16 113.09(15) . . . . ?
C13 C14 C18 C20 58.95(16) . . . . ?
C9 C14 C18 C20 -116.96(14) . . . . ?
C13 C14 C18 C19 -62.57(16) . . . . ?
C9 C14 C18 C19 121.52(14) . . . . ?

_refine_diff_density_max         0.301
_refine_diff_density_min         -0.351
_refine_diff_density_rms         0.041

_shelxl_version_number           2014-3

_shelx_res_file                  
;
REM Solution 1  R1  0.117  Rweak  0.004,  Alpha = 0.0371  in C2/c
REM Formula:  C36 N6 Cl2 Cr
TITL c2c in C2/c
CELL  0.71073  16.958  10.973  22.073   90.00  108.91   90.00
ZERR   4.00   0.003   0.002   0.005   0.00   0.02   0.00
LATT  7
SYMM -X, Y, 1/2-Z
SFAC C H N CL CR
UNIT 160 248 8 8 4
TEMP -173.15

L.S. 20
BOND $H
CONF
ACTA
LIST 4
FMAP 2
PLAN 20

WGHT    0.030900    4.063800
FVAR       0.08120   0.69319
CR1   5    0.000000    0.449809    0.250000    10.50000    0.01258    0.01341 =
         0.01584    0.00000    0.00302    0.00000
CL1   4    0.096114    0.425699    0.195130    11.00000    0.01779    0.02237 =
         0.02355   -0.00174    0.00860    0.00059
same n1 c1 c2' c4' c3' > c8'
same n1 c1 c2 c4 c3 c6 c5 c8 c7
simu c3 > c8 c2' > c8'
rigu c2 > c8 c2' > c8'
eadp c2 c2'
eadp c4 c4'
N1    3    0.125696    0.527035    0.387564    11.00000    0.01376    0.01566 =
         0.01406    0.00112    0.00450    0.00075
C1    1    0.093256    0.442192    0.344959    11.00000    0.01078    0.01567 =
         0.02030    0.00160    0.00766    0.00023
PART 1 21
C2    1    0.117419    0.317285    0.377025    21.00000    0.01714    0.01387 =
         0.02006    0.00192    0.00424    0.00143
C4    1    0.158487    0.480549    0.457399    21.00000    0.02091    0.01981 =
         0.01413    0.00282    0.00450    0.00114
C3    1    0.133403    0.345054    0.448129    21.00000    0.02540    0.01753 =
         0.02462    0.00611    0.00793    0.00063
AFIX  23
H3A   2    0.178744    0.292885    0.475326    21.00000   -1.20000
H3B   2    0.082446    0.330242    0.459643    21.00000   -1.20000
AFIX   0
C5    1    0.053388    0.214174    0.352616    21.00000    0.02427    0.01445 =
         0.03570    0.00128    0.00622   -0.00262
AFIX 137
H5A   2    0.044089    0.200409    0.306957    21.00000   -1.50000
H5B   2    0.000693    0.237190    0.358821    21.00000   -1.50000
H5C   2    0.074625    0.139288    0.376533    21.00000   -1.50000
AFIX   0

C6    1    0.197599    0.278068    0.362824    21.00000    0.02075    0.01823 =
         0.02688    0.00007    0.00577    0.00442
AFIX 137
H6A   2    0.187151    0.279237    0.316482    21.00000   -1.50000
H6B   2    0.213349    0.195516    0.379234    21.00000   -1.50000
H6C   2    0.242927    0.334686    0.383786    21.00000   -1.50000
AFIX   0

C7    1    0.251808    0.500766    0.489987    21.00000    0.02284    0.03227 =
         0.01695    0.00255    0.00067   -0.00074
AFIX 137
H7A   2    0.267788    0.472347    0.534422    21.00000   -1.50000
H7B   2    0.264478    0.587803    0.489366    21.00000   -1.50000
H7C   2    0.283030    0.455118    0.467080    21.00000   -1.50000
AFIX   0
C8    1    0.112398    0.546485    0.497045    21.00000    0.03177    0.02903 =
         0.01790    0.00247    0.00964    0.00408
AFIX 137
H8A   2    0.128856    0.511513    0.540205    21.00000   -1.50000
H8B   2    0.052149    0.536847    0.476499    21.00000   -1.50000
H8C   2    0.126684    0.633303    0.499810    21.00000   -1.50000
AFIX   0

PART 2 -21
C2'   1    0.125990    0.321396    0.380574   -21.00000    0.01714    0.01387 =
         0.02006    0.00192    0.00424    0.00143
C4'   1    0.161611    0.490983    0.458287   -21.00000    0.02091    0.01981 =
         0.01413    0.00282    0.00450    0.00114
C3'   1    0.181908    0.359550    0.447726   -21.00000    0.01902    0.01633 =
         0.01874    0.00370    0.00429   -0.00100
AFIX  23
H3'A  2    0.171414    0.306379    0.480536   -21.00000   -1.20000
H3'B  2    0.241344    0.352003    0.451059   -21.00000   -1.20000
AFIX   0

C5'   1    0.056904    0.234235    0.382616   -21.00000    0.02222    0.01548 =
         0.02634    0.00407   -0.00091    0.00080
AFIX 137
H5'A  2    0.019917    0.218653    0.338931   -21.00000   -1.50000
H5'B  2    0.024842    0.270726    0.407786   -21.00000   -1.50000
H5'C  2    0.081535    0.157290    0.402443   -21.00000   -1.50000
AFIX   0

C6'   1    0.176873    0.262357    0.341961   -21.00000    0.02587    0.01655 =
         0.02395    0.00341    0.00596    0.00488
AFIX 137
H6'A  2    0.139345    0.238166    0.299714   -21.00000   -1.50000
H6'B  2    0.205876    0.190283    0.364774   -21.00000   -1.50000
H6'C  2    0.217807    0.321018    0.336802   -21.00000   -1.50000
AFIX   0
C7'   1    0.236595    0.565633    0.497564   -21.00000    0.02929    0.02459 =
         0.01576   -0.00038    0.00223   -0.00513
AFIX 137
H7'A  2    0.254176    0.538296    0.542231   -21.00000   -1.50000
H7'B  2    0.221281    0.652022    0.495459   -21.00000   -1.50000
H7'C  2    0.282522    0.554557    0.480247   -21.00000   -1.50000
AFIX   0
C8'   1    0.091263    0.503088    0.486867   -21.00000    0.02865    0.02664 =
         0.01897    0.00392    0.00961    0.00386
AFIX 137
H8'A  2    0.108528    0.466401    0.529651   -21.00000   -1.50000
H8'B  2    0.041542    0.461132    0.459313   -21.00000   -1.50000
H8'C  2    0.078522    0.589508    0.490000   -21.00000   -1.50000
AFIX   0

Part 0

C9    1    0.132892    0.655266    0.370917    11.00000    0.01820    0.01376 =
         0.01258   -0.00126    0.00354   -0.00183
C10   1    0.206720    0.690348    0.358568    11.00000    0.01765    0.01796 =
         0.01517   -0.00260    0.00468   -0.00229
C11   1    0.214733    0.811993    0.342925    11.00000    0.02160    0.01902 =
         0.02401   -0.00283    0.00982   -0.00568
AFIX  43
H11   2    0.263661    0.837271    0.334374    11.00000   -1.20000
AFIX   0
C12   1    0.152910    0.896488    0.339618    11.00000    0.03010    0.01282 =
         0.02949   -0.00175    0.01238   -0.00337
AFIX  43
H12   2    0.159629    0.978933    0.329096    11.00000   -1.20000
AFIX   0
C13   1    0.081268    0.860392    0.351699    11.00000    0.02498    0.01517 =
         0.02663   -0.00299    0.00962    0.00211
AFIX  43
H13   2    0.039306    0.919180    0.349507    11.00000   -1.20000
AFIX   0
C14   1    0.068866    0.739748    0.367056    11.00000    0.01890    0.01779 =
         0.01486   -0.00275    0.00526   -0.00129
C15   1    0.277498    0.603775    0.359702    11.00000    0.01538    0.01823 =
         0.02231    0.00093    0.00602   -0.00172
AFIX  13
H15   2    0.265124    0.522334    0.374853    11.00000   -1.20000
AFIX   0
C16   1    0.284871    0.587926    0.292476    11.00000    0.02208    0.02704 =
         0.02619   -0.00228    0.01044    0.00148
AFIX 137
H16A  2    0.330285    0.531106    0.294628    11.00000   -1.50000
H16B  2    0.296620    0.667025    0.276638    11.00000   -1.50000
H16C  2    0.232403    0.555553    0.263350    11.00000   -1.50000
AFIX   0
C17   1    0.361428    0.648521    0.405899    11.00000    0.01839    0.03154 =
         0.03102    0.00010    0.00579   -0.00331
AFIX 137
H17A  2    0.404611    0.587589    0.408372    11.00000   -1.50000
H17B  2    0.356617    0.660763    0.448542    11.00000   -1.50000
H17C  2    0.376528    0.725720    0.390219    11.00000   -1.50000
AFIX   0
C18   1   -0.015241    0.708144    0.374166    11.00000    0.01821    0.01755 =
         0.02102    0.00022    0.00772    0.00176
AFIX  13
H18   2   -0.016120    0.618931    0.383175    11.00000   -1.20000
AFIX   0
C19   1   -0.031190    0.778910    0.429435    11.00000    0.02469    0.02707 =
         0.02683   -0.00159    0.01253    0.00384
AFIX 137
H19A  2    0.012309    0.758913    0.469810    11.00000   -1.50000
H19B  2   -0.085776    0.756155    0.432253    11.00000   -1.50000
H19C  2   -0.030238    0.866632    0.421365    11.00000   -1.50000
AFIX   0
C20   1   -0.085520    0.736177    0.311620    11.00000    0.02074    0.02264 =
         0.02636    0.00126    0.00368    0.00246
AFIX 137
H20A  2   -0.138706    0.707650    0.314985    11.00000   -1.50000
H20B  2   -0.074386    0.694497    0.275969    11.00000   -1.50000
H20C  2   -0.088352    0.824288    0.303962    11.00000   -1.50000
AFIX   0
HKLF 4

REM  c2c in C2/c
REM R1 =  0.0277 for    3517 Fo > 4sig(Fo)  and  0.0330 for all    3982 data
REM    268 parameters refined using    233 restraints

END

WGHT      0.0310      4.0722

REM Highest difference peak  0.301,  deepest hole -0.351,  1-sigma level  0.041
Q1    1   0.1071  0.3783  0.3642  11.00000  0.05    0.30
Q2    1   0.0257  0.7235  0.3686  11.00000  0.05    0.29
Q3    1   0.1500  0.4154  0.4582  11.00000  0.05    0.28
Q4    1   0.1257  0.5880  0.3792  11.00000  0.05    0.27
Q5    1  -0.0481  0.7241  0.3468  11.00000  0.05    0.27
Q6    1   0.1740  0.6764  0.3717  11.00000  0.05    0.27
Q7    1   0.2408  0.6446  0.3570  11.00000  0.05    0.26
Q8    1  -0.0219  0.7386  0.3994  11.00000  0.05    0.26
Q9    1   0.2800  0.5847  0.3264  11.00000  0.05    0.26
Q10   1   0.0595  0.4525  0.3089  11.00000  0.05    0.25
Q11   1   0.0929  0.6957  0.3575  11.00000  0.05    0.24
Q12   1   0.1483  0.5075  0.4203  11.00000  0.05    0.24
Q13   1   0.0653  0.4361  0.2273  11.00000  0.05    0.24
Q14   1   0.0763  0.7988  0.3615  11.00000  0.05    0.24
Q15   1   0.1519  0.2957  0.3699  11.00000  0.05    0.23
Q16   1   0.0902  0.2752  0.3655  11.00000  0.05    0.23
Q17   1   0.2018  0.7356  0.3421  11.00000  0.05    0.22
Q18   1   0.1137  0.7046  0.3855  11.00000  0.05    0.22
Q19   1   0.2151  0.7552  0.3658  11.00000  0.05    0.21
Q20   1   0.1997  0.5032  0.4743  11.00000  0.05    0.21
;
_shelx_res_checksum              8139
####################################################################### 
# 
# This file contains crystal structure data downloaded from the 
# Cambridge Structural Database (CSD) hosted by the Cambridge 
# Crystallographic Data Centre (CCDC).
# 
# Full information about CCDC data access policies and citation 
# guidelines are available at http://www.ccdc.cam.ac.uk/access/V1 
# 
# Audit and citation data items may have been added by the CCDC. 
# Please retain this information to preserve the provenance of 
# this file and to allow appropriate attribution of the data. 
# 
#######################################################################

data_CAAC-CrCl_1
_database_code_depnum_ccdc_archive 'CCDC 1034608'
_audit_update_record             
;
2014-11-17 deposited with the CCDC.
2015-03-20 downloaded from the CCDC.
;

_audit_creation_method           SHELXL-2014
_chemical_name_systematic        
;
 ?
;
_chemical_name_common            ?
_chemical_melting_point          ?
_chemical_formula_moiety         'C47 H70 Cl Cr N2'
_chemical_formula_sum            'C47 H70 Cl Cr N2'
_chemical_formula_weight         750.50

loop_
_atom_type_symbol
_atom_type_description
_atom_type_scat_dispersion_real
_atom_type_scat_dispersion_imag
_atom_type_scat_source
C C 0.0033 0.0016 'International Tables Vol C Tables 4.2.6.8 and 6.1.1.4'
H H 0.0000 0.0000 'International Tables Vol C Tables 4.2.6.8 and 6.1.1.4'
N N 0.0061 0.0033 'International Tables Vol C Tables 4.2.6.8 and 6.1.1.4'
Cl Cl 0.1484 0.1585 'International Tables Vol C Tables 4.2.6.8 and 6.1.1.4'
Cr Cr 0.3209 0.6236 'International Tables Vol C Tables 4.2.6.8 and 6.1.1.4'

_space_group_crystal_system      triclinic
_space_group_IT_number           2
_space_group_name_H-M_alt        'P -1'
_space_group_name_Hall           '-P 1'

_shelx_space_group_comment       
;
The symmetry employed for this shelxl refinement is uniquely defined
by the following loop, which should always be used as a source of
symmetry information in preference to the above space-group names.
They are only intended as comments.
;

loop_
_space_group_symop_operation_xyz
'x, y, z'
'-x, -y, -z'

_cell_length_a                   9.636(2)
_cell_length_b                   12.053(2)
_cell_length_c                   19.940(3)
_cell_angle_alpha                102.29(2)
_cell_angle_beta                 95.37(2)
_cell_angle_gamma                106.71(2)
_cell_volume                     2137.4(7)
_cell_formula_units_Z            2
_cell_measurement_temperature    100(2)
_cell_measurement_reflns_used    9988
_cell_measurement_theta_min      2.238
_cell_measurement_theta_max      26.308

_exptl_crystal_description       plate
_exptl_crystal_colour            green
_exptl_crystal_density_meas      ?
_exptl_crystal_density_method    ?
_exptl_crystal_density_diffrn    1.166
_exptl_crystal_F_000             814
_exptl_transmission_factor_min   ?
_exptl_transmission_factor_max   ?
_exptl_crystal_size_max          0.17
_exptl_crystal_size_mid          0.17
_exptl_crystal_size_min          0.07
_exptl_absorpt_coefficient_mu    0.363
_shelx_estimated_absorpt_T_min   ?
_shelx_estimated_absorpt_T_max   ?
_exptl_absorpt_correction_type   multi-scan
_exptl_absorpt_correction_T_min  0.7172
_exptl_absorpt_correction_T_max  0.7454
_exptl_absorpt_process_details   SADABS-2014/3

_exptl_special_details           
;
 ?
;

_diffrn_ambient_temperature      100(2)
_diffrn_radiation_wavelength     0.71073
_diffrn_radiation_type           MoK\a
_diffrn_source                   'INCOATEC Mo Microsource'
_diffrn_measurement_device_type  'Bruker Smart Apex II Quazar'
_diffrn_measurement_method       'omega scans'
_diffrn_detector_area_resol_mean ?
_diffrn_reflns_number            71070
_diffrn_reflns_av_unetI/netI     0.0314
_diffrn_reflns_av_R_equivalents  0.0523
_diffrn_reflns_limit_h_min       -12
_diffrn_reflns_limit_h_max       12
_diffrn_reflns_limit_k_min       -15
_diffrn_reflns_limit_k_max       15
_diffrn_reflns_limit_l_min       -24
_diffrn_reflns_limit_l_max       24
_diffrn_reflns_theta_min         1.060
_diffrn_reflns_theta_max         26.362
_diffrn_reflns_theta_full        25.242
_diffrn_measured_fraction_theta_max 0.999
_diffrn_measured_fraction_theta_full 0.999
_diffrn_reflns_Laue_measured_fraction_max 0.999
_diffrn_reflns_Laue_measured_fraction_full 0.999
_diffrn_reflns_point_group_measured_fraction_max 0.999
_diffrn_reflns_point_group_measured_fraction_full 0.999
_reflns_number_total             8692
_reflns_number_gt                7102
_reflns_threshold_expression     'I > 2\s(I)'
_reflns_Friedel_coverage         0.000
_reflns_Friedel_fraction_max     .
_reflns_Friedel_fraction_full    .

_reflns_special_details          
;
 Reflections were merged by SHELXL according to the crystal
 class for the calculation of statistics and refinement.
 
 _reflns_Friedel_fraction is defined as the number of unique
 Friedel pairs measured divided by the number that would be
 possible theoretically, ignoring centric projections and
 systematic absences.
;

_computing_data_collection       'APEX2 v2012.2-0'
_computing_cell_refinement       'SAINT V8.27B'
_computing_data_reduction        'SAINT V8.27B'
_computing_structure_solution    'SHELXS-2012 (Sheldrick, 2012)'
_computing_structure_refinement  'SHELXL-2014 (Sheldrick, 2014)'
_computing_molecular_graphics    'XSHELL in SHELXTL-97'
_computing_publication_material  'SHELXP in SHELXTL-97'

_refine_special_details          
;
 ?
;
_refine_ls_structure_factor_coef Fsqd
_refine_ls_matrix_type           full
_refine_ls_weighting_scheme      calc
_refine_ls_weighting_details     
'w=1/[\s^2^(Fo^2^)+(0.0248P)^2^+1.4360P] where P=(Fo^2^+2Fc^2^)/3'
_atom_sites_solution_primary     ?
_atom_sites_solution_secondary   ?
_atom_sites_solution_hydrogens   geom
_refine_ls_hydrogen_treatment    constr
_refine_ls_extinction_method     none
_refine_ls_extinction_coef       .
_refine_ls_number_reflns         8692
_refine_ls_number_parameters     477
_refine_ls_number_restraints     0
_refine_ls_R_factor_all          0.0467
_refine_ls_R_factor_gt           0.0341
_refine_ls_wR_factor_ref         0.0814
_refine_ls_wR_factor_gt          0.0752
_refine_ls_goodness_of_fit_ref   1.043
_refine_ls_restrained_S_all      1.043
_refine_ls_shift/su_max          0.001
_refine_ls_shift/su_mean         0.000

loop_
_atom_site_label
_atom_site_type_symbol
_atom_site_fract_x
_atom_site_fract_y
_atom_site_fract_z
_atom_site_U_iso_or_equiv
_atom_site_adp_type
_atom_site_occupancy
_atom_site_site_symmetry_order
_atom_site_calc_flag
_atom_site_refinement_flags_posn
_atom_site_refinement_flags_adp
_atom_site_refinement_flags_occupancy
_atom_site_disorder_assembly
_atom_site_disorder_group
Cr1 Cr 0.91228(3) 0.00336(2) 0.21875(2) 0.01422(7) Uani 1 1 d . . . . .
Cl1 Cl 1.16080(5) 0.08890(4) 0.20857(2) 0.02667(11) Uani 1 1 d . . . . .
N1' N 0.77027(14) 0.17333(11) 0.31366(6) 0.0117(3) Uani 1 1 d . . . . .
N1 N 0.75822(14) -0.26913(11) 0.13759(7) 0.0135(3) Uani 1 1 d . . . . .
C1' C 0.82143(16) 0.13825(13) 0.25569(8) 0.0131(3) Uani 1 1 d . . . . .
C1 C 0.84420(17) -0.18316(14) 0.19140(8) 0.0139(3) Uani 1 1 d . . . . .
C2' C 0.80268(17) 0.22082(14) 0.20889(8) 0.0155(3) Uani 1 1 d . . . . .
C2 C 0.89960(18) -0.24559(14) 0.24272(8) 0.0171(3) Uani 1 1 d . . . . .
C3' C 0.69033(18) 0.27698(15) 0.23902(8) 0.0176(3) Uani 1 1 d . . . . .
H3'A H 0.7126 0.3604 0.2347 0.021 Uiso 1 1 calc R U . . .
H3'B H 0.5898 0.2306 0.2139 0.021 Uiso 1 1 calc R U . . .
C2T C 0.34944(19) 0.53283(14) 0.33772(9) 0.0202(4) Uani 1 1 d . . . . .
C3 C 0.79148(19) -0.37387(15) 0.22151(9) 0.0209(4) Uani 1 1 d . . . . .
H3A H 0.8432 -0.4319 0.2279 0.025 Uiso 1 1 calc R U . . .
H3B H 0.7125 -0.3814 0.2502 0.025 Uiso 1 1 calc R U . . .
C4 C 0.72685(19) -0.39776(14) 0.14436(9) 0.0181(3) Uani 1 1 d . . . . .
C4' C 0.70255(17) 0.27425(14) 0.31586(8) 0.0148(3) Uani 1 1 d . . . . .
C5' C 0.75382(19) 0.15469(15) 0.13171(8) 0.0208(4) Uani 1 1 d . . . . .
H5'A H 0.7507 0.2124 0.1041 0.031 Uiso 1 1 calc R U . . .
H5'B H 0.6558 0.0962 0.1252 0.031 Uiso 1 1 calc R U . . .
H5'C H 0.8236 0.1132 0.1166 0.031 Uiso 1 1 calc R U . . .
C4T C 0.4478(2) 0.65012(16) 0.45626(9) 0.0254(4) Uani 1 1 d . . . . .
H4T H 0.5218 0.6739 0.4961 0.030 Uiso 1 1 calc R U . . .
C3T C 0.45667(19) 0.56936(16) 0.39693(9) 0.0242(4) Uani 1 1 d . . . . .
H3T H 0.5370 0.5386 0.3967 0.029 Uiso 1 1 calc R U . . .
C5 C 0.9069(2) -0.18362(16) 0.31918(8) 0.0232(4) Uani 1 1 d . . . . .
H5A H 0.9445 -0.2268 0.3492 0.035 Uiso 1 1 calc R U . . .
H5B H 0.8084 -0.1835 0.3276 0.035 Uiso 1 1 calc R U . . .
H5C H 0.9726 -0.1010 0.3296 0.035 Uiso 1 1 calc R U . . .
C6' C 0.95512(18) 0.31392(15) 0.21635(9) 0.0191(4) Uani 1 1 d . . . . .
H6'A H 0.9474 0.3719 0.1895 0.029 Uiso 1 1 calc R U . . .
H6'B H 1.0240 0.2733 0.1987 0.029 Uiso 1 1 calc R U . . .
H6'C H 0.9909 0.3558 0.2655 0.029 Uiso 1 1 calc R U . . .
C5T C 0.3316(2) 0.69619(15) 0.45760(9) 0.0240(4) Uani 1 1 d . . . . .
H5T H 0.3259 0.7518 0.4981 0.029 Uiso 1 1 calc R U . . .
C6 C 1.05693(18) -0.24122(16) 0.23066(9) 0.0221(4) Uani 1 1 d . . . . .
H6A H 1.0996 -0.2762 0.2641 0.033 Uiso 1 1 calc R U . . .
H6B H 1.1174 -0.1579 0.2370 0.033 Uiso 1 1 calc R U . . .
H6C H 1.0535 -0.2868 0.1832 0.033 Uiso 1 1 calc R U . . .
C8' C 0.55295(18) 0.24518(15) 0.33926(9) 0.0185(3) Uani 1 1 d . . . . .
H8'A H 0.5164 0.3137 0.3422 0.028 Uiso 1 1 calc R U . . .
H8'B H 0.5624 0.2280 0.3850 0.028 Uiso 1 1 calc R U . . .
H8'C H 0.4838 0.1751 0.3055 0.028 Uiso 1 1 calc R U . . .
C7T C 0.23316(19) 0.58012(15) 0.34023(9) 0.0215(4) Uani 1 1 d . . . . .
H7T H 0.1587 0.5567 0.3005 0.026 Uiso 1 1 calc R U . . .
C7' C 0.80325(18) 0.39107(14) 0.36600(9) 0.0190(4) Uani 1 1 d . . . . .
H7'A H 0.7605 0.4554 0.3648 0.028 Uiso 1 1 calc R U . . .
H7'B H 0.9002 0.4121 0.3518 0.028 Uiso 1 1 calc R U . . .
H7'C H 0.8133 0.3802 0.4134 0.028 Uiso 1 1 calc R U . . .
C6T C 0.2240(2) 0.66032(15) 0.39930(9) 0.0235(4) Uani 1 1 d . . . . .
H6T H 0.1435 0.6909 0.3999 0.028 Uiso 1 1 calc R U . . .
C12' C 0.82746(18) 0.04463(14) 0.49350(8) 0.0169(3) Uani 1 1 d . . . . .
H12' H 0.8391 0.0182 0.5347 0.020 Uiso 1 1 calc R U . . .
C11' C 0.94125(17) 0.13190(14) 0.47914(8) 0.0157(3) Uani 1 1 d . . . . .
H11' H 1.0320 0.1635 0.5104 0.019 Uiso 1 1 calc R U . . .
C8 C 0.8014(2) -0.46845(15) 0.09486(9) 0.0246(4) Uani 1 1 d . . . . .
H8A H 0.7772 -0.5505 0.1002 0.037 Uiso 1 1 calc R U . . .
H8B H 0.9081 -0.4300 0.1059 0.037 Uiso 1 1 calc R U . . .
H8C H 0.7666 -0.4701 0.0468 0.037 Uiso 1 1 calc R U . . .
C9 C 0.70375(17) -0.24103(14) 0.07465(8) 0.0149(3) Uani 1 1 d . . . . .
C9' C 0.79041(17) 0.12706(13) 0.37451(8) 0.0118(3) Uani 1 1 d . . . . .
C17' C 1.11685(19) 0.37836(15) 0.47003(9) 0.0216(4) Uani 1 1 d . . . . .
H17A H 1.1943 0.4404 0.4581 0.032 Uiso 1 1 calc R U . . .
H17B H 1.1564 0.3566 0.5107 0.032 Uiso 1 1 calc R U . . .
H17C H 1.0354 0.4088 0.4808 0.032 Uiso 1 1 calc R U . . .
C12 C 0.6041(2) -0.18249(17) -0.04486(9) 0.0263(4) Uani 1 1 d . . . . .
H12 H 0.5694 -0.1636 -0.0858 0.032 Uiso 1 1 calc R U . . .
C11 C 0.51948(19) -0.19262(17) 0.00704(9) 0.0249(4) Uani 1 1 d . . . . .
H11 H 0.4269 -0.1797 0.0014 0.030 Uiso 1 1 calc R U . . .
C10 C 0.56642(18) -0.22140(15) 0.06758(8) 0.0182(3) Uani 1 1 d . . . . .
C10' C 0.92642(17) 0.17473(13) 0.42015(8) 0.0133(3) Uani 1 1 d . . . . .
C15 C 0.46817(18) -0.22512(15) 0.12326(9) 0.0192(4) Uani 1 1 d . . . . .
H15 H 0.5172 -0.2461 0.1631 0.023 Uiso 1 1 calc R U . . .
C15' C 1.06127(17) 0.26773(14) 0.40827(8) 0.0152(3) Uani 1 1 d . . . . .
H15' H 1.0332 0.2935 0.3659 0.018 Uiso 1 1 calc R U . . .
C14 C 0.79293(18) -0.22895(14) 0.02262(8) 0.0169(3) Uani 1 1 d . . . . .
C14' C 0.67486(17) 0.03502(13) 0.38711(8) 0.0139(3) Uani 1 1 d . . . . .
C13 C 0.73983(19) -0.20010(15) -0.03679(9) 0.0222(4) Uani 1 1 d . . . . .
H13 H 0.7981 -0.1924 -0.0724 0.027 Uiso 1 1 calc R U . . .
C17 C 0.31717(19) -0.32056(17) 0.09636(10) 0.0285(4) Uani 1 1 d . . . . .
H17D H 0.2641 -0.3304 0.1354 0.043 Uiso 1 1 calc R U . . .
H17E H 0.3302 -0.3968 0.0742 0.043 Uiso 1 1 calc R U . . .
H17F H 0.2608 -0.2954 0.0624 0.043 Uiso 1 1 calc R U . . .
C18 C 0.94721(18) -0.23988(14) 0.02845(8) 0.0176(3) Uani 1 1 d . . . . .
H18 H 0.9682 -0.2639 0.0723 0.021 Uiso 1 1 calc R U . . .
C18' C 0.52938(17) -0.02847(14) 0.33787(8) 0.0159(3) Uani 1 1 d . . . . .
H18' H 0.5276 0.0114 0.2988 0.019 Uiso 1 1 calc R U . . .
C16 C 0.44777(19) -0.10253(16) 0.15077(9) 0.0231(4) Uani 1 1 d . . . . .
H16A H 0.3757 -0.1098 0.1825 0.035 Uiso 1 1 calc R U . . .
H16B H 0.4127 -0.0749 0.1116 0.035 Uiso 1 1 calc R U . . .
H16C H 0.5419 -0.0447 0.1757 0.035 Uiso 1 1 calc R U . . .
C16' C 1.18523(18) 0.21330(15) 0.39558(9) 0.0205(4) Uani 1 1 d . . . . .
H16D H 1.1503 0.1435 0.3555 0.031 Uiso 1 1 calc R U . . .
H16E H 1.2152 0.1887 0.4369 0.031 Uiso 1 1 calc R U . . .
H16F H 1.2693 0.2730 0.3862 0.031 Uiso 1 1 calc R U . . .
C20 C 0.9594(2) -0.33622(15) -0.03318(9) 0.0234(4) Uani 1 1 d . . . . .
H20A H 1.0576 -0.3446 -0.0268 0.035 Uiso 1 1 calc R U . . .
H20B H 0.9428 -0.3126 -0.0766 0.035 Uiso 1 1 calc R U . . .
H20C H 0.8854 -0.4128 -0.0354 0.035 Uiso 1 1 calc R U . . .
C1T C 0.3573(2) 0.44546(16) 0.27274(9) 0.0269(4) Uani 1 1 d . . . . .
H1TA H 0.3125 0.4633 0.2318 0.040 Uiso 1 1 calc R U . . .
H1TB H 0.3042 0.3638 0.2745 0.040 Uiso 1 1 calc R U . . .
H1TC H 0.4603 0.4526 0.2697 0.040 Uiso 1 1 calc R U . . .
C20' C 0.51595(19) -0.16006(14) 0.30725(9) 0.0206(4) Uani 1 1 d . . . . .
H20D H 0.4209 -0.2006 0.2767 0.031 Uiso 1 1 calc R U . . .
H20E H 0.5230 -0.1994 0.3451 0.031 Uiso 1 1 calc R U . . .
H20F H 0.5953 -0.1641 0.2804 0.031 Uiso 1 1 calc R U . . .
C19 C 1.06172(19) -0.11957(15) 0.03223(9) 0.0217(4) Uani 1 1 d . . . . .
H19A H 1.1600 -0.1283 0.0360 0.033 Uiso 1 1 calc R U . . .
H19B H 1.0570 -0.0598 0.0731 0.033 Uiso 1 1 calc R U . . .
H19C H 1.0415 -0.0936 -0.0100 0.033 Uiso 1 1 calc R U . . .
C19' C 0.39722(18) -0.02227(15) 0.37431(9) 0.0213(4) Uani 1 1 d . . . . .
H19D H 0.3077 -0.0504 0.3395 0.032 Uiso 1 1 calc R U . . .
H19E H 0.4126 0.0606 0.3996 0.032 Uiso 1 1 calc R U . . .
H19F H 0.3870 -0.0731 0.4071 0.032 Uiso 1 1 calc R U . . .
C13' C 0.69629(18) -0.00386(14) 0.44717(8) 0.0165(3) Uani 1 1 d . . . . .
H13' H 0.6191 -0.0651 0.4565 0.020 Uiso 1 1 calc R U . . .
C7 C 0.5627(2) -0.46614(15) 0.12859(10) 0.0255(4) Uani 1 1 d . . . . .
H7A H 0.5469 -0.5474 0.1343 0.038 Uiso 1 1 calc R U . . .
H7B H 0.5239 -0.4701 0.0806 0.038 Uiso 1 1 calc R U . . .
H7C H 0.5120 -0.4248 0.1607 0.038 Uiso 1 1 calc R U . . .

loop_
_atom_site_aniso_label
_atom_site_aniso_U_11
_atom_site_aniso_U_22
_atom_site_aniso_U_33
_atom_site_aniso_U_23
_atom_site_aniso_U_13
_atom_site_aniso_U_12
Cr1 0.01545(14) 0.01295(13) 0.01345(13) 0.00069(10) 0.00251(10) 0.00513(10)
Cl1 0.0190(2) 0.0282(2) 0.0258(2) -0.00213(18) 0.00676(17) 0.00235(18)
N1' 0.0121(6) 0.0106(6) 0.0125(6) 0.0032(5) 0.0021(5) 0.0035(5)
N1 0.0155(7) 0.0126(6) 0.0126(6) 0.0033(5) 0.0030(5) 0.0046(5)
C1' 0.0097(7) 0.0121(7) 0.0134(8) 0.0014(6) -0.0002(6) -0.0006(6)
C1 0.0117(8) 0.0185(8) 0.0125(8) 0.0023(6) 0.0042(6) 0.0069(6)
C2' 0.0163(8) 0.0171(8) 0.0135(8) 0.0054(6) 0.0026(6) 0.0050(6)
C2 0.0204(9) 0.0201(8) 0.0143(8) 0.0061(7) 0.0029(7) 0.0104(7)
C3' 0.0187(8) 0.0178(8) 0.0185(8) 0.0078(7) 0.0020(7) 0.0070(7)
C2T 0.0234(9) 0.0148(8) 0.0218(9) 0.0078(7) 0.0057(7) 0.0020(7)
C3 0.0266(9) 0.0201(9) 0.0196(9) 0.0084(7) 0.0066(7) 0.0097(7)
C4 0.0227(9) 0.0129(8) 0.0186(8) 0.0048(7) 0.0056(7) 0.0042(7)
C4' 0.0156(8) 0.0136(8) 0.0182(8) 0.0055(6) 0.0033(6) 0.0076(6)
C5' 0.0239(9) 0.0243(9) 0.0140(8) 0.0068(7) 0.0013(7) 0.0065(7)
C4T 0.0260(10) 0.0224(9) 0.0238(9) 0.0056(7) -0.0032(8) 0.0038(8)
C3T 0.0193(9) 0.0231(9) 0.0304(10) 0.0075(8) 0.0023(7) 0.0071(7)
C5 0.0287(10) 0.0279(10) 0.0149(8) 0.0045(7) 0.0010(7) 0.0131(8)
C6' 0.0206(9) 0.0195(8) 0.0174(8) 0.0074(7) 0.0051(7) 0.0039(7)
C5T 0.0317(10) 0.0164(8) 0.0238(9) 0.0063(7) 0.0064(8) 0.0059(7)
C6 0.0196(9) 0.0276(9) 0.0223(9) 0.0072(7) 0.0013(7) 0.0122(7)
C8' 0.0182(8) 0.0197(8) 0.0217(9) 0.0066(7) 0.0056(7) 0.0105(7)
C7T 0.0214(9) 0.0162(8) 0.0248(9) 0.0084(7) -0.0012(7) 0.0020(7)
C7' 0.0219(9) 0.0160(8) 0.0194(8) 0.0024(7) 0.0030(7) 0.0082(7)
C6T 0.0235(9) 0.0183(9) 0.0306(10) 0.0093(7) 0.0054(8) 0.0071(7)
C12' 0.0226(9) 0.0194(8) 0.0141(8) 0.0083(7) 0.0061(7) 0.0107(7)
C11' 0.0147(8) 0.0178(8) 0.0151(8) 0.0028(6) 0.0010(6) 0.0074(7)
C8 0.0366(11) 0.0150(8) 0.0235(9) 0.0037(7) 0.0096(8) 0.0094(8)
C9 0.0174(8) 0.0130(8) 0.0113(8) 0.0001(6) -0.0006(6) 0.0032(6)
C9' 0.0153(8) 0.0120(7) 0.0105(7) 0.0022(6) 0.0042(6) 0.0076(6)
C17' 0.0197(9) 0.0172(8) 0.0241(9) 0.0028(7) 0.0011(7) 0.0024(7)
C12 0.0294(10) 0.0346(10) 0.0159(9) 0.0074(8) -0.0023(7) 0.0128(8)
C11 0.0194(9) 0.0350(10) 0.0202(9) 0.0043(8) -0.0027(7) 0.0122(8)
C10 0.0157(8) 0.0194(8) 0.0157(8) 0.0000(7) -0.0002(6) 0.0039(7)
C10' 0.0153(8) 0.0125(7) 0.0137(8) 0.0023(6) 0.0049(6) 0.0068(6)
C15 0.0148(8) 0.0237(9) 0.0169(8) 0.0013(7) 0.0015(7) 0.0059(7)
C15' 0.0132(8) 0.0168(8) 0.0153(8) 0.0045(6) 0.0018(6) 0.0039(6)
C14 0.0183(8) 0.0152(8) 0.0147(8) 0.0019(6) 0.0019(6) 0.0032(7)
C14' 0.0152(8) 0.0126(7) 0.0138(8) 0.0011(6) 0.0046(6) 0.0054(6)
C13 0.0246(9) 0.0266(9) 0.0151(8) 0.0056(7) 0.0041(7) 0.0069(8)
C17 0.0162(9) 0.0314(10) 0.0304(10) -0.0018(8) 0.0022(8) 0.0034(8)
C18 0.0191(9) 0.0184(8) 0.0158(8) 0.0038(7) 0.0049(7) 0.0066(7)
C18' 0.0147(8) 0.0155(8) 0.0158(8) 0.0032(6) 0.0036(6) 0.0025(6)
C16 0.0197(9) 0.0265(9) 0.0217(9) 0.0018(7) 0.0027(7) 0.0086(7)
C16' 0.0146(8) 0.0255(9) 0.0208(9) 0.0046(7) 0.0041(7) 0.0060(7)
C20 0.0264(10) 0.0231(9) 0.0204(9) 0.0021(7) 0.0090(7) 0.0083(8)
C1T 0.0309(10) 0.0264(10) 0.0248(10) 0.0069(8) 0.0066(8) 0.0102(8)
C20' 0.0200(9) 0.0170(8) 0.0206(9) 0.0019(7) 0.0034(7) 0.0016(7)
C19 0.0202(9) 0.0226(9) 0.0220(9) 0.0052(7) 0.0065(7) 0.0059(7)
C19' 0.0162(8) 0.0227(9) 0.0224(9) 0.0031(7) 0.0043(7) 0.0036(7)
C13' 0.0172(8) 0.0137(8) 0.0194(8) 0.0053(6) 0.0071(7) 0.0040(6)
C7 0.0264(10) 0.0173(9) 0.0282(10) 0.0053(7) 0.0040(8) 0.0002(7)

_geom_special_details            
;
 All esds (except the esd in the dihedral angle between two l.s. planes)
 are estimated using the full covariance matrix.  The cell esds are taken
 into account individually in the estimation of esds in distances, angles
 and torsion angles; correlations between esds in cell parameters are only
 used when they are defined by crystal symmetry.  An approximate (isotropic)
 treatment of cell esds is used for estimating esds involving l.s. planes.
;

loop_
_geom_bond_atom_site_label_1
_geom_bond_atom_site_label_2
_geom_bond_distance
_geom_bond_site_symmetry_2
_geom_bond_publ_flag
Cr1 C1 2.0844(16) . ?
Cr1 C1' 2.0931(16) . ?
Cr1 Cl1 2.3662(8) . ?
N1' C1' 1.3329(19) . ?
N1' C9' 1.458(2) . ?
N1' C4' 1.5318(19) . ?
N1 C1 1.333(2) . ?
N1 C9 1.458(2) . ?
N1 C4 1.530(2) . ?
C1' C2' 1.537(2) . ?
C1 C2 1.535(2) . ?
C2' C5' 1.533(2) . ?
C2' C3' 1.537(2) . ?
C2' C6' 1.543(2) . ?
C2 C5 1.534(2) . ?
C2 C3 1.539(2) . ?
C2 C6 1.545(2) . ?
C3' C4' 1.534(2) . ?
C3' H3'A 0.9900 . ?
C3' H3'B 0.9900 . ?
C2T C3T 1.394(2) . ?
C2T C7T 1.396(2) . ?
C2T C1T 1.509(2) . ?
C3 C4 1.538(2) . ?
C3 H3A 0.9900 . ?
C3 H3B 0.9900 . ?
C4 C7 1.525(2) . ?
C4 C8 1.531(2) . ?
C4' C8' 1.524(2) . ?
C4' C7' 1.535(2) . ?
C5' H5'A 0.9800 . ?
C5' H5'B 0.9800 . ?
C5' H5'C 0.9800 . ?
C4T C5T 1.385(3) . ?
C4T C3T 1.390(2) . ?
C4T H4T 0.9500 . ?
C3T H3T 0.9500 . ?
C5 H5A 0.9800 . ?
C5 H5B 0.9800 . ?
C5 H5C 0.9800 . ?
C6' H6'A 0.9800 . ?
C6' H6'B 0.9800 . ?
C6' H6'C 0.9800 . ?
C5T C6T 1.384(3) . ?
C5T H5T 0.9500 . ?
C6 H6A 0.9800 . ?
C6 H6B 0.9800 . ?
C6 H6C 0.9800 . ?
C8' H8'A 0.9800 . ?
C8' H8'B 0.9800 . ?
C8' H8'C 0.9800 . ?
C7T C6T 1.383(2) . ?
C7T H7T 0.9500 . ?
C7' H7'A 0.9800 . ?
C7' H7'B 0.9800 . ?
C7' H7'C 0.9800 . ?
C6T H6T 0.9500 . ?
C12' C11' 1.384(2) . ?
C12' C13' 1.385(2) . ?
C12' H12' 0.9500 . ?
C11' C10' 1.393(2) . ?
C11' H11' 0.9500 . ?
C8 H8A 0.9800 . ?
C8 H8B 0.9800 . ?
C8 H8C 0.9800 . ?
C9 C10 1.409(2) . ?
C9 C14 1.413(2) . ?
C9' C14' 1.412(2) . ?
C9' C10' 1.413(2) . ?
C17' C15' 1.532(2) . ?
C17' H17A 0.9800 . ?
C17' H17B 0.9800 . ?
C17' H17C 0.9800 . ?
C12 C11 1.380(3) . ?
C12 C13 1.385(3) . ?
C12 H12 0.9500 . ?
C11 C10 1.396(2) . ?
C11 H11 0.9500 . ?
C10 C15 1.525(2) . ?
C10' C15' 1.528(2) . ?
C15 C17 1.535(2) . ?
C15 C16 1.538(2) . ?
C15 H15 1.0000 . ?
C15' C16' 1.536(2) . ?
C15' H15' 1.0000 . ?
C14 C13 1.397(2) . ?
C14 C18 1.526(2) . ?
C14' C13' 1.395(2) . ?
C14' C18' 1.523(2) . ?
C13 H13 0.9500 . ?
C17 H17D 0.9800 . ?
C17 H17E 0.9800 . ?
C17 H17F 0.9800 . ?
C18 C19 1.531(2) . ?
C18 C20 1.539(2) . ?
C18 H18 1.0000 . ?
C18' C20' 1.536(2) . ?
C18' C19' 1.536(2) . ?
C18' H18' 1.0000 . ?
C16 H16A 0.9800 . ?
C16 H16B 0.9800 . ?
C16 H16C 0.9800 . ?
C16' H16D 0.9800 . ?
C16' H16E 0.9800 . ?
C16' H16F 0.9800 . ?
C20 H20A 0.9800 . ?
C20 H20B 0.9800 . ?
C20 H20C 0.9800 . ?
C1T H1TA 0.9800 . ?
C1T H1TB 0.9800 . ?
C1T H1TC 0.9800 . ?
C20' H20D 0.9800 . ?
C20' H20E 0.9800 . ?
C20' H20F 0.9800 . ?
C19 H19A 0.9800 . ?
C19 H19B 0.9800 . ?
C19 H19C 0.9800 . ?
C19' H19D 0.9800 . ?
C19' H19E 0.9800 . ?
C19' H19F 0.9800 . ?
C13' H13' 0.9500 . ?
C7 H7A 0.9800 . ?
C7 H7B 0.9800 . ?
C7 H7C 0.9800 . ?

loop_
_geom_angle_atom_site_label_1
_geom_angle_atom_site_label_2
_geom_angle_atom_site_label_3
_geom_angle
_geom_angle_site_symmetry_1
_geom_angle_site_symmetry_3
_geom_angle_publ_flag
C1 Cr1 C1' 137.17(6) . . ?
C1 Cr1 Cl1 112.70(5) . . ?
C1' Cr1 Cl1 110.11(5) . . ?
C1' N1' C9' 122.04(12) . . ?
C1' N1' C4' 116.40(13) . . ?
C9' N1' C4' 121.28(12) . . ?
C1 N1 C9 121.14(13) . . ?
C1 N1 C4 116.45(13) . . ?
C9 N1 C4 122.34(12) . . ?
N1' C1' C2' 106.74(13) . . ?
N1' C1' Cr1 134.91(12) . . ?
C2' C1' Cr1 118.34(10) . . ?
N1 C1 C2 106.87(13) . . ?
N1 C1 Cr1 135.58(12) . . ?
C2 C1 Cr1 117.55(11) . . ?
C5' C2' C3' 112.89(14) . . ?
C5' C2' C1' 113.03(13) . . ?
C3' C2' C1' 104.13(12) . . ?
C5' C2' C6' 107.61(13) . . ?
C3' C2' C6' 112.58(13) . . ?
C1' C2' C6' 106.49(13) . . ?
C5 C2 C1 113.40(13) . . ?
C5 C2 C3 112.36(14) . . ?
C1 C2 C3 104.13(13) . . ?
C5 C2 C6 108.21(14) . . ?
C1 C2 C6 106.18(13) . . ?
C3 C2 C6 112.44(14) . . ?
C4' C3' C2' 106.51(13) . . ?
C4' C3' H3'A 110.4 . . ?
C2' C3' H3'A 110.4 . . ?
C4' C3' H3'B 110.4 . . ?
C2' C3' H3'B 110.4 . . ?
H3'A C3' H3'B 108.6 . . ?
C3T C2T C7T 117.67(16) . . ?
C3T C2T C1T 121.81(16) . . ?
C7T C2T C1T 120.51(16) . . ?
C4 C3 C2 106.56(13) . . ?
C4 C3 H3A 110.4 . . ?
C2 C3 H3A 110.4 . . ?
C4 C3 H3B 110.4 . . ?
C2 C3 H3B 110.4 . . ?
H3A C3 H3B 108.6 . . ?
C7 C4 N1 111.83(14) . . ?
C7 C4 C8 107.34(14) . . ?
N1 C4 C8 112.03(13) . . ?
C7 C4 C3 112.36(14) . . ?
N1 C4 C3 100.05(12) . . ?
C8 C4 C3 113.25(14) . . ?
C8' C4' N1' 112.41(12) . . ?
C8' C4' C3' 111.95(13) . . ?
N1' C4' C3' 99.81(12) . . ?
C8' C4' C7' 107.85(13) . . ?
N1' C4' C7' 110.75(12) . . ?
C3' C4' C7' 114.03(13) . . ?
C2' C5' H5'A 109.5 . . ?
C2' C5' H5'B 109.5 . . ?
H5'A C5' H5'B 109.5 . . ?
C2' C5' H5'C 109.5 . . ?
H5'A C5' H5'C 109.5 . . ?
H5'B C5' H5'C 109.5 . . ?
C5T C4T C3T 120.39(17) . . ?
C5T C4T H4T 119.8 . . ?
C3T C4T H4T 119.8 . . ?
C4T C3T C2T 121.00(16) . . ?
C4T C3T H3T 119.5 . . ?
C2T C3T H3T 119.5 . . ?
C2 C5 H5A 109.5 . . ?
C2 C5 H5B 109.5 . . ?
H5A C5 H5B 109.5 . . ?
C2 C5 H5C 109.5 . . ?
H5A C5 H5C 109.5 . . ?
H5B C5 H5C 109.5 . . ?
C2' C6' H6'A 109.5 . . ?
C2' C6' H6'B 109.5 . . ?
H6'A C6' H6'B 109.5 . . ?
C2' C6' H6'C 109.5 . . ?
H6'A C6' H6'C 109.5 . . ?
H6'B C6' H6'C 109.5 . . ?
C6T C5T C4T 119.23(16) . . ?
C6T C5T H5T 120.4 . . ?
C4T C5T H5T 120.4 . . ?
C2 C6 H6A 109.5 . . ?
C2 C6 H6B 109.5 . . ?
H6A C6 H6B 109.5 . . ?
C2 C6 H6C 109.5 . . ?
H6A C6 H6C 109.5 . . ?
H6B C6 H6C 109.5 . . ?
C4' C8' H8'A 109.5 . . ?
C4' C8' H8'B 109.5 . . ?
H8'A C8' H8'B 109.5 . . ?
C4' C8' H8'C 109.5 . . ?
H8'A C8' H8'C 109.5 . . ?
H8'B C8' H8'C 109.5 . . ?
C6T C7T C2T 121.37(16) . . ?
C6T C7T H7T 119.3 . . ?
C2T C7T H7T 119.3 . . ?
C4' C7' H7'A 109.5 . . ?
C4' C7' H7'B 109.5 . . ?
H7'A C7' H7'B 109.5 . . ?
C4' C7' H7'C 109.5 . . ?
H7'A C7' H7'C 109.5 . . ?
H7'B C7' H7'C 109.5 . . ?
C7T C6T C5T 120.33(17) . . ?
C7T C6T H6T 119.8 . . ?
C5T C6T H6T 119.8 . . ?
C11' C12' C13' 119.27(15) . . ?
C11' C12' H12' 120.4 . . ?
C13' C12' H12' 120.4 . . ?
C12' C11' C10' 121.79(15) . . ?
C12' C11' H11' 119.1 . . ?
C10' C11' H11' 119.1 . . ?
C4 C8 H8A 109.5 . . ?
C4 C8 H8B 109.5 . . ?
H8A C8 H8B 109.5 . . ?
C4 C8 H8C 109.5 . . ?
H8A C8 H8C 109.5 . . ?
H8B C8 H8C 109.5 . . ?
C10 C9 C14 120.82(15) . . ?
C10 C9 N1 120.00(14) . . ?
C14 C9 N1 119.13(14) . . ?
C14' C9' C10' 120.66(14) . . ?
C14' C9' N1' 119.98(13) . . ?
C10' C9' N1' 119.36(13) . . ?
C15' C17' H17A 109.5 . . ?
C15' C17' H17B 109.5 . . ?
H17A C17' H17B 109.5 . . ?
C15' C17' H17C 109.5 . . ?
H17A C17' H17C 109.5 . . ?
H17B C17' H17C 109.5 . . ?
C11 C12 C13 119.50(16) . . ?
C11 C12 H12 120.2 . . ?
C13 C12 H12 120.2 . . ?
C12 C11 C10 121.75(16) . . ?
C12 C11 H11 119.1 . . ?
C10 C11 H11 119.1 . . ?
C11 C10 C9 118.19(15) . . ?
C11 C10 C15 117.80(15) . . ?
C9 C10 C15 123.97(15) . . ?
C11' C10' C9' 118.26(14) . . ?
C11' C10' C15' 117.16(14) . . ?
C9' C10' C15' 124.55(14) . . ?
C10 C15 C17 111.88(14) . . ?
C10 C15 C16 111.35(14) . . ?
C17 C15 C16 109.46(14) . . ?
C10 C15 H15 108.0 . . ?
C17 C15 H15 108.0 . . ?
C16 C15 H15 108.0 . . ?
C10' C15' C17' 111.64(13) . . ?
C10' C15' C16' 110.50(13) . . ?
C17' C15' C16' 109.48(13) . . ?
C10' C15' H15' 108.4 . . ?
C17' C15' H15' 108.4 . . ?
C16' C15' H15' 108.4 . . ?
C13 C14 C9 118.28(15) . . ?
C13 C14 C18 117.49(15) . . ?
C9 C14 C18 124.17(15) . . ?
C13' C14' C9' 118.33(14) . . ?
C13' C14' C18' 117.38(14) . . ?
C9' C14' C18' 124.25(14) . . ?
C12 C13 C14 121.45(16) . . ?
C12 C13 H13 119.3 . . ?
C14 C13 H13 119.3 . . ?
C15 C17 H17D 109.5 . . ?
C15 C17 H17E 109.5 . . ?
H17D C17 H17E 109.5 . . ?
C15 C17 H17F 109.5 . . ?
H17D C17 H17F 109.5 . . ?
H17E C17 H17F 109.5 . . ?
C14 C18 C19 110.66(14) . . ?
C14 C18 C20 111.19(14) . . ?
C19 C18 C20 109.94(14) . . ?
C14 C18 H18 108.3 . . ?
C19 C18 H18 108.3 . . ?
C20 C18 H18 108.3 . . ?
C14' C18' C20' 110.09(13) . . ?
C14' C18' C19' 112.01(13) . . ?
C20' C18' C19' 109.41(13) . . ?
C14' C18' H18' 108.4 . . ?
C20' C18' H18' 108.4 . . ?
C19' C18' H18' 108.4 . . ?
C15 C16 H16A 109.5 . . ?
C15 C16 H16B 109.5 . . ?
H16A C16 H16B 109.5 . . ?
C15 C16 H16C 109.5 . . ?
H16A C16 H16C 109.5 . . ?
H16B C16 H16C 109.5 . . ?
C15' C16' H16D 109.5 . . ?
C15' C16' H16E 109.5 . . ?
H16D C16' H16E 109.5 . . ?
C15' C16' H16F 109.5 . . ?
H16D C16' H16F 109.5 . . ?
H16E C16' H16F 109.5 . . ?
C18 C20 H20A 109.5 . . ?
C18 C20 H20B 109.5 . . ?
H20A C20 H20B 109.5 . . ?
C18 C20 H20C 109.5 . . ?
H20A C20 H20C 109.5 . . ?
H20B C20 H20C 109.5 . . ?
C2T C1T H1TA 109.5 . . ?
C2T C1T H1TB 109.5 . . ?
H1TA C1T H1TB 109.5 . . ?
C2T C1T H1TC 109.5 . . ?
H1TA C1T H1TC 109.5 . . ?
H1TB C1T H1TC 109.5 . . ?
C18' C20' H20D 109.5 . . ?
C18' C20' H20E 109.5 . . ?
H20D C20' H20E 109.5 . . ?
C18' C20' H20F 109.5 . . ?
H20D C20' H20F 109.5 . . ?
H20E C20' H20F 109.5 . . ?
C18 C19 H19A 109.5 . . ?
C18 C19 H19B 109.5 . . ?
H19A C19 H19B 109.5 . . ?
C18 C19 H19C 109.5 . . ?
H19A C19 H19C 109.5 . . ?
H19B C19 H19C 109.5 . . ?
C18' C19' H19D 109.5 . . ?
C18' C19' H19E 109.5 . . ?
H19D C19' H19E 109.5 . . ?
C18' C19' H19F 109.5 . . ?
H19D C19' H19F 109.5 . . ?
H19E C19' H19F 109.5 . . ?
C12' C13' C14' 121.62(15) . . ?
C12' C13' H13' 119.2 . . ?
C14' C13' H13' 119.2 . . ?
C4 C7 H7A 109.5 . . ?
C4 C7 H7B 109.5 . . ?
H7A C7 H7B 109.5 . . ?
C4 C7 H7C 109.5 . . ?
H7A C7 H7C 109.5 . . ?
H7B C7 H7C 109.5 . . ?

loop_
_geom_torsion_atom_site_label_1
_geom_torsion_atom_site_label_2
_geom_torsion_atom_site_label_3
_geom_torsion_atom_site_label_4
_geom_torsion
_geom_torsion_site_symmetry_1
_geom_torsion_site_symmetry_2
_geom_torsion_site_symmetry_3
_geom_torsion_site_symmetry_4
_geom_torsion_publ_flag
C9' N1' C1' C2' -170.59(13) . . . . ?
C4' N1' C1' C2' 3.47(17) . . . . ?
C9' N1' C1' Cr1 10.1(2) . . . . ?
C4' N1' C1' Cr1 -175.80(11) . . . . ?
C9 N1 C1 C2 -171.24(13) . . . . ?
C4 N1 C1 C2 5.87(17) . . . . ?
C9 N1 C1 Cr1 9.4(2) . . . . ?
C4 N1 C1 Cr1 -173.49(12) . . . . ?
N1' C1' C2' C5' -140.74(14) . . . . ?
Cr1 C1' C2' C5' 38.68(17) . . . . ?
N1' C1' C2' C3' -17.86(16) . . . . ?
Cr1 C1' C2' C3' 161.56(10) . . . . ?
N1' C1' C2' C6' 101.32(14) . . . . ?
Cr1 C1' C2' C6' -79.26(14) . . . . ?
N1 C1 C2 C5 -141.30(14) . . . . ?
Cr1 C1 C2 C5 38.20(17) . . . . ?
N1 C1 C2 C3 -18.85(16) . . . . ?
Cr1 C1 C2 C3 160.64(10) . . . . ?
N1 C1 C2 C6 100.02(15) . . . . ?
Cr1 C1 C2 C6 -80.49(14) . . . . ?
C5' C2' C3' C4' 148.48(14) . . . . ?
C1' C2' C3' C4' 25.51(16) . . . . ?
C6' C2' C3' C4' -89.43(16) . . . . ?
C5 C2 C3 C4 147.92(14) . . . . ?
C1 C2 C3 C4 24.80(16) . . . . ?
C6 C2 C3 C4 -89.71(16) . . . . ?
C1 N1 C4 C7 128.69(15) . . . . ?
C9 N1 C4 C7 -54.24(19) . . . . ?
C1 N1 C4 C8 -110.74(16) . . . . ?
C9 N1 C4 C8 66.32(19) . . . . ?
C1 N1 C4 C3 9.53(17) . . . . ?
C9 N1 C4 C3 -173.40(13) . . . . ?
C2 C3 C4 C7 -139.40(14) . . . . ?
C2 C3 C4 N1 -20.63(15) . . . . ?
C2 C3 C4 C8 98.76(16) . . . . ?
C1' N1' C4' C8' 131.04(14) . . . . ?
C9' N1' C4' C8' -54.85(18) . . . . ?
C1' N1' C4' C3' 12.25(16) . . . . ?
C9' N1' C4' C3' -173.64(13) . . . . ?
C1' N1' C4' C7' -108.25(15) . . . . ?
C9' N1' C4' C7' 65.86(17) . . . . ?
C2' C3' C4' C8' -141.59(13) . . . . ?
C2' C3' C4' N1' -22.46(15) . . . . ?
C2' C3' C4' C7' 95.62(15) . . . . ?
C5T C4T C3T C2T -0.1(3) . . . . ?
C7T C2T C3T C4T 0.0(3) . . . . ?
C1T C2T C3T C4T 179.86(17) . . . . ?
C3T C4T C5T C6T 0.4(3) . . . . ?
C3T C2T C7T C6T -0.1(3) . . . . ?
C1T C2T C7T C6T -179.99(16) . . . . ?
C2T C7T C6T C5T 0.4(3) . . . . ?
C4T C5T C6T C7T -0.5(3) . . . . ?
C13' C12' C11' C10' 1.7(2) . . . . ?
C1 N1 C9 C10 -92.38(18) . . . . ?
C4 N1 C9 C10 90.69(18) . . . . ?
C1 N1 C9 C14 85.00(18) . . . . ?
C4 N1 C9 C14 -91.94(18) . . . . ?
C1' N1' C9' C14' -99.65(17) . . . . ?
C4' N1' C9' C14' 86.57(17) . . . . ?
C1' N1' C9' C10' 79.98(18) . . . . ?
C4' N1' C9' C10' -93.79(16) . . . . ?
C13 C12 C11 C10 -0.6(3) . . . . ?
C12 C11 C10 C9 -0.4(3) . . . . ?
C12 C11 C10 C15 177.37(16) . . . . ?
C14 C9 C10 C11 1.5(2) . . . . ?
N1 C9 C10 C11 178.87(14) . . . . ?
C14 C9 C10 C15 -176.09(15) . . . . ?
N1 C9 C10 C15 1.2(2) . . . . ?
C12' C11' C10' C9' 0.3(2) . . . . ?
C12' C11' C10' C15' -177.77(14) . . . . ?
C14' C9' C10' C11' -2.5(2) . . . . ?
N1' C9' C10' C11' 177.86(13) . . . . ?
C14' C9' C10' C15' 175.40(13) . . . . ?
N1' C9' C10' C15' -4.2(2) . . . . ?
C11 C10 C15 C17 61.8(2) . . . . ?
C9 C10 C15 C17 -120.56(18) . . . . ?
C11 C10 C15 C16 -61.1(2) . . . . ?
C9 C10 C15 C16 116.58(18) . . . . ?
C11' C10' C15' C17' -57.56(18) . . . . ?
C9' C10' C15' C17' 124.51(16) . . . . ?
C11' C10' C15' C16' 64.54(18) . . . . ?
C9' C10' C15' C16' -113.39(16) . . . . ?
C10 C9 C14 C13 -1.6(2) . . . . ?
N1 C9 C14 C13 -178.97(14) . . . . ?
C10 C9 C14 C18 175.49(15) . . . . ?
N1 C9 C14 C18 -1.9(2) . . . . ?
C10' C9' C14' C13' 2.7(2) . . . . ?
N1' C9' C14' C13' -177.67(13) . . . . ?
C10' C9' C14' C18' -174.88(13) . . . . ?
N1' C9' C14' C18' 4.8(2) . . . . ?
C11 C12 C13 C14 0.5(3) . . . . ?
C9 C14 C13 C12 0.6(2) . . . . ?
C18 C14 C13 C12 -176.74(16) . . . . ?
C13 C14 C18 C19 63.66(19) . . . . ?
C9 C14 C18 C19 -113.48(17) . . . . ?
C13 C14 C18 C20 -58.8(2) . . . . ?
C9 C14 C18 C20 124.04(17) . . . . ?
C13' C14' C18' C20' -64.46(18) . . . . ?
C9' C14' C18' C20' 113.14(16) . . . . ?
C13' C14' C18' C19' 57.51(19) . . . . ?
C9' C14' C18' C19' -124.89(16) . . . . ?
C11' C12' C13' C14' -1.5(2) . . . . ?
C9' C14' C13' C12' -0.7(2) . . . . ?
C18' C14' C13' C12' 177.05(14) . . . . ?

_refine_diff_density_max         0.307
_refine_diff_density_min         -0.375
_refine_diff_density_rms         0.048

_shelxl_version_number           2014-3

_shelx_res_file                  
;
REM Solution 1  R1  0.116  Rweak  0.005,  Alpha = 0.1042  in P-1
REM Formula:  C47 N2 Cl Cr
TITL P-1 in P-1
CELL  0.71073   9.636  12.053  19.940  102.29   95.37  106.71
ZERR   2.00   0.002   0.002   0.003   0.02   0.02   0.02
LATT  1
SFAC C H N CL Cr
UNIT 94 140 4 2 2
TEMP -173.150
L.S. 10
BOND $H
CONF
ACTA
LIST 4
FMAP 2
PLAN 20
WGHT    0.024800    1.436000
FVAR       0.20039
CR1   5    0.912277    0.003365    0.218748    11.00000    0.01545    0.01295 =
         0.01345    0.00069    0.00251    0.00513
CL1   4    1.160795    0.088900    0.208569    11.00000    0.01902    0.02818 =
         0.02585   -0.00213    0.00676    0.00235
N1'   3    0.770270    0.173334    0.313659    11.00000    0.01214    0.01063 =
         0.01252    0.00322    0.00212    0.00355
N1    3    0.758220   -0.269130    0.137592    11.00000    0.01549    0.01264 =
         0.01257    0.00335    0.00302    0.00460
C1'   1    0.821429    0.138246    0.255687    11.00000    0.00968    0.01212 =
         0.01343    0.00138   -0.00019   -0.00064
C1    1    0.844204   -0.183155    0.191404    11.00000    0.01169    0.01846 =
         0.01255    0.00228    0.00419    0.00685
C2'   1    0.802676    0.220818    0.208891    11.00000    0.01634    0.01711 =
         0.01348    0.00537    0.00259    0.00500
C2    1    0.899604   -0.245593    0.242719    11.00000    0.02036    0.02006 =
         0.01426    0.00607    0.00294    0.01043
C3'   1    0.690332    0.276982    0.239017    11.00000    0.01865    0.01781 =
         0.01851    0.00779    0.00198    0.00704
AFIX  23
H3'A  2    0.712579    0.360377    0.234700    11.00000   -1.20000
H3'B  2    0.589821    0.230584    0.213901    11.00000   -1.20000
AFIX   0
C2T   1    0.349444    0.532826    0.337716    11.00000    0.02344    0.01482 =
         0.02175    0.00779    0.00568    0.00200
C3    1    0.791483   -0.373868    0.221508    11.00000    0.02661    0.02008 =
         0.01960    0.00842    0.00660    0.00966
AFIX  23
H3A   2    0.843195   -0.431889    0.227904    11.00000   -1.20000
H3B   2    0.712481   -0.381377    0.250242    11.00000   -1.20000
AFIX   0
C4    1    0.726849   -0.397757    0.144362    11.00000    0.02267    0.01288 =
         0.01865    0.00477    0.00563    0.00418
C4'   1    0.702550    0.274255    0.315859    11.00000    0.01557    0.01361 =
         0.01820    0.00553    0.00334    0.00764
C5'   1    0.753817    0.154692    0.131714    11.00000    0.02389    0.02431 =
         0.01404    0.00677    0.00130    0.00652
AFIX 137
H5'A  2    0.750746    0.212398    0.104072    11.00000   -1.50000
H5'B  2    0.655846    0.096187    0.125159    11.00000   -1.50000
H5'C  2    0.823633    0.113233    0.116588    11.00000   -1.50000
AFIX   0
C4T   1    0.447764    0.650117    0.456259    11.00000    0.02596    0.02237 =
         0.02376    0.00558   -0.00321    0.00379
AFIX  43
H4T   2    0.521781    0.673861    0.496138    11.00000   -1.20000
AFIX   0
C3T   1    0.456667    0.569362    0.396927    11.00000    0.01934    0.02310 =
         0.03042    0.00754    0.00233    0.00710
AFIX  43
H3T   2    0.537032    0.538582    0.396706    11.00000   -1.20000
AFIX   0
C5    1    0.906941   -0.183618    0.319175    11.00000    0.02875    0.02789 =
         0.01488    0.00447    0.00097    0.01314
AFIX 137
H5A   2    0.944475   -0.226778    0.349211    11.00000   -1.50000
H5B   2    0.808401   -0.183476    0.327589    11.00000   -1.50000
H5C   2    0.972637   -0.100997    0.329583    11.00000   -1.50000
AFIX   0
C6'   1    0.955123    0.313923    0.216355    11.00000    0.02065    0.01948 =
         0.01742    0.00737    0.00507    0.00390
AFIX 137
H6'A  2    0.947395    0.371863    0.189545    11.00000   -1.50000
H6'B  2    1.023965    0.273292    0.198743    11.00000   -1.50000
H6'C  2    0.990863    0.355764    0.265517    11.00000   -1.50000
AFIX   0
C5T   1    0.331609    0.696194    0.457596    11.00000    0.03170    0.01638 =
         0.02375    0.00628    0.00642    0.00591
AFIX  43
H5T   2    0.325850    0.751774    0.498059    11.00000   -1.20000
AFIX   0
C6    1    1.056931   -0.241224    0.230663    11.00000    0.01958    0.02759 =
         0.02225    0.00716    0.00125    0.01222
AFIX 137
H6A   2    1.099648   -0.276216    0.264113    11.00000   -1.50000
H6B   2    1.117426   -0.157874    0.237006    11.00000   -1.50000
H6C   2    1.053521   -0.286812    0.183221    11.00000   -1.50000
AFIX   0
C8'   1    0.552946    0.245178    0.339257    11.00000    0.01821    0.01968 =
         0.02166    0.00660    0.00557    0.01046
AFIX 137
H8'A  2    0.516442    0.313743    0.342233    11.00000   -1.50000
H8'B  2    0.562435    0.228006    0.385043    11.00000   -1.50000
H8'C  2    0.483782    0.175092    0.305539    11.00000   -1.50000
AFIX   0
C7T   1    0.233162    0.580117    0.340231    11.00000    0.02139    0.01615 =
         0.02484    0.00838   -0.00119    0.00199
AFIX  43
H7T   2    0.158742    0.556728    0.300545    11.00000   -1.20000
AFIX   0
C7'   1    0.803251    0.391068    0.365999    11.00000    0.02187    0.01604 =
         0.01937    0.00235    0.00296    0.00817
AFIX 137
H7'A  2    0.760537    0.455385    0.364813    11.00000   -1.50000
H7'B  2    0.900201    0.412134    0.351841    11.00000   -1.50000
H7'C  2    0.813297    0.380249    0.413350    11.00000   -1.50000
AFIX   0
C6T   1    0.224040    0.660320    0.399301    11.00000    0.02354    0.01827 =
         0.03063    0.00932    0.00539    0.00713
AFIX  43
H6T   2    0.143537    0.690934    0.399859    11.00000   -1.20000
AFIX   0
C12'  1    0.827456    0.044627    0.493505    11.00000    0.02259    0.01944 =
         0.01406    0.00831    0.00612    0.01070
AFIX  43
H12'  2    0.839141    0.018248    0.534686    11.00000   -1.20000
AFIX   0
C11'  1    0.941252    0.131904    0.479139    11.00000    0.01470    0.01781 =
         0.01509    0.00279    0.00105    0.00743
AFIX  43
H11'  2    1.031965    0.163472    0.510363    11.00000   -1.20000
AFIX   0
C8    1    0.801411   -0.468452    0.094863    11.00000    0.03660    0.01499 =
         0.02350    0.00367    0.00956    0.00944
AFIX 137
H8A   2    0.777214   -0.550495    0.100200    11.00000   -1.50000
H8B   2    0.908107   -0.430041    0.105931    11.00000   -1.50000
H8C   2    0.766646   -0.470079    0.046768    11.00000   -1.50000
AFIX   0
C9    1    0.703753   -0.241034    0.074652    11.00000    0.01737    0.01300 =
         0.01130    0.00005   -0.00063    0.00321
C9'   1    0.790413    0.127064    0.374507    11.00000    0.01527    0.01199 =
         0.01049    0.00216    0.00417    0.00764

C17'  1    1.116847    0.378358    0.470031    11.00000    0.01968    0.01724 =
         0.02410    0.00278    0.00106    0.00242
AFIX 137
H17A  2    1.194307    0.440408    0.458134    11.00000   -1.50000
H17B  2    1.156366    0.356590    0.510661    11.00000   -1.50000
H17C  2    1.035411    0.408824    0.480798    11.00000   -1.50000
AFIX   0
C12   1    0.604069   -0.182494   -0.044865    11.00000    0.02941    0.03464 =
         0.01587    0.00742   -0.00227    0.01276
AFIX  43
H12   2    0.569405   -0.163587   -0.085824    11.00000   -1.20000
AFIX   0
C11   1    0.519482   -0.192619    0.007036    11.00000    0.01937    0.03504 =
         0.02020    0.00431   -0.00268    0.01219
AFIX  43
H11   2    0.426858   -0.179657    0.001409    11.00000   -1.20000
AFIX   0
C10   1    0.566417   -0.221401    0.067580    11.00000    0.01574    0.01940 =
         0.01566   -0.00005   -0.00017    0.00386
C10'  1    0.926419    0.174730    0.420151    11.00000    0.01528    0.01253 =
         0.01372    0.00229    0.00488    0.00678
C15   1    0.468174   -0.225125    0.123261    11.00000    0.01477    0.02373 =
         0.01690    0.00129    0.00153    0.00589
AFIX  13
H15   2    0.517172   -0.246077    0.163052    11.00000   -1.20000
AFIX   0
C15'  1    1.061270    0.267727    0.408266    11.00000    0.01321    0.01680 =
         0.01526    0.00455    0.00182    0.00386
AFIX  13
H15'  2    1.033194    0.293492    0.365914    11.00000   -1.20000
AFIX   0
C14   1    0.792934   -0.228955    0.022620    11.00000    0.01827    0.01517 =
         0.01471    0.00189    0.00193    0.00316
C14'  1    0.674863    0.035018    0.387111    11.00000    0.01517    0.01263 =
         0.01381    0.00109    0.00460    0.00536
C13   1    0.739827   -0.200100   -0.036789    11.00000    0.02461    0.02656 =
         0.01510    0.00562    0.00414    0.00691
AFIX  43
H13   2    0.798128   -0.192383   -0.072441    11.00000   -1.20000
AFIX   0
C17   1    0.317173   -0.320555    0.096361    11.00000    0.01616    0.03142 =
         0.03035   -0.00184    0.00220    0.00345
AFIX 137
H17D  2    0.264104   -0.330380    0.135400    11.00000   -1.50000
H17E  2    0.330223   -0.396820    0.074160    11.00000   -1.50000
H17F  2    0.260796   -0.295387    0.062352    11.00000   -1.50000
AFIX   0
C18   1    0.947211   -0.239877    0.028448    11.00000    0.01908    0.01841 =
         0.01584    0.00384    0.00494    0.00662
AFIX  13
H18   2    0.968176   -0.263946    0.072349    11.00000   -1.20000
AFIX   0
C18'  1    0.529385   -0.028469    0.337874    11.00000    0.01473    0.01547 =
         0.01575    0.00322    0.00357    0.00248
AFIX  13
H18'  2    0.527579    0.011404    0.298800    11.00000   -1.20000
AFIX   0
C16   1    0.447767   -0.102526    0.150775    11.00000    0.01974    0.02652 =
         0.02165    0.00179    0.00270    0.00855
AFIX 137
H16A  2    0.375724   -0.109807    0.182493    11.00000   -1.50000
H16B  2    0.412654   -0.074909    0.111633    11.00000   -1.50000
H16C  2    0.541919   -0.044742    0.175732    11.00000   -1.50000
AFIX   0
C16'  1    1.185234    0.213299    0.395579    11.00000    0.01461    0.02552 =
         0.02085    0.00459    0.00409    0.00600
AFIX 137
H16D  2    1.150254    0.143464    0.355519    11.00000   -1.50000
H16E  2    1.215220    0.188670    0.436930    11.00000   -1.50000
H16F  2    1.269344    0.273026    0.386192    11.00000   -1.50000
AFIX   0
C20   1    0.959366   -0.336217   -0.033184    11.00000    0.02643    0.02307 =
         0.02038    0.00206    0.00904    0.00826
AFIX 137
H20A  2    1.057621   -0.344558   -0.026777    11.00000   -1.50000
H20B  2    0.942797   -0.312595   -0.076578    11.00000   -1.50000
H20C  2    0.885418   -0.412825   -0.035431    11.00000   -1.50000
AFIX   0
C1T   1    0.357291    0.445456    0.272736    11.00000    0.03088    0.02637 =
         0.02476    0.00689    0.00657    0.01023
AFIX 137
H1TA  2    0.312463    0.463259    0.231811    11.00000   -1.50000
H1TB  2    0.304230    0.363787    0.274508    11.00000   -1.50000
H1TC  2    0.460276    0.452577    0.269684    11.00000   -1.50000
AFIX   0
C20'  1    0.515950   -0.160055    0.307250    11.00000    0.02003    0.01702 =
         0.02061    0.00186    0.00339    0.00160
AFIX 137
H20D  2    0.420927   -0.200643    0.276673    11.00000   -1.50000
H20E  2    0.523004   -0.199392    0.345103    11.00000   -1.50000
H20F  2    0.595349   -0.164075    0.280438    11.00000   -1.50000
AFIX   0
C19   1    1.061719   -0.119570    0.032234    11.00000    0.02018    0.02263 =
         0.02203    0.00519    0.00648    0.00588
AFIX 137
H19A  2    1.159961   -0.128319    0.036007    11.00000   -1.50000
H19B  2    1.057028   -0.059779    0.073076    11.00000   -1.50000
H19C  2    1.041472   -0.093597   -0.009959    11.00000   -1.50000
AFIX   0
C19'  1    0.397218   -0.022269    0.374313    11.00000    0.01621    0.02269 =
         0.02243    0.00310    0.00430    0.00359
AFIX 137
H19D  2    0.307732   -0.050413    0.339481    11.00000   -1.50000
H19E  2    0.412610    0.060618    0.399576    11.00000   -1.50000
H19F  2    0.387005   -0.073058    0.407125    11.00000   -1.50000
AFIX   0
C13'  1    0.696294   -0.003859    0.447169    11.00000    0.01720    0.01371 =
         0.01939    0.00534    0.00710    0.00396
AFIX  43
H13'  2    0.619056   -0.065097    0.456541    11.00000   -1.20000
AFIX   0
C7    1    0.562715   -0.466141    0.128586    11.00000    0.02640    0.01727 =
         0.02820    0.00526    0.00401    0.00016
AFIX 137
H7A   2    0.546858   -0.547406    0.134299    11.00000   -1.50000
H7B   2    0.523874   -0.470131    0.080616    11.00000   -1.50000
H7C   2    0.511958   -0.424822    0.160708    11.00000   -1.50000
REM #####
AFIX   0
HKLF 4

REM  P-1 in P-1
REM R1 =  0.0341 for    7102 Fo > 4sig(Fo)  and  0.0467 for all    8692 data
REM    477 parameters refined using      0 restraints

END

WGHT      0.0248      1.4360

REM Highest difference peak  0.307,  deepest hole -0.375,  1-sigma level  0.048
Q1    1   0.8942 -0.2168  0.2800  11.00000  0.05    0.31
Q2    1   0.6050  0.0023  0.3605  11.00000  0.05    0.30
Q3    1   0.8536 -0.1090  0.1987  11.00000  0.05    0.30
Q4    1   0.9879  0.2157  0.4137  11.00000  0.05    0.29
Q5    1   0.8511 -0.3028  0.2381  11.00000  0.05    0.29
Q6    1   0.7652 -0.3891  0.1848  11.00000  0.05    0.28
Q7    1   0.8612 -0.2140  0.2236  11.00000  0.05    0.28
Q8    1   0.6865  0.2785  0.2819  11.00000  0.05    0.27
Q9    1   0.8119  0.1806  0.2322  11.00000  0.05    0.27
Q10   1   0.7419  0.0692  0.3759  11.00000  0.05    0.26
Q11   1   0.8510  0.1750  0.4112  11.00000  0.05    0.26
Q12   1   0.7632  0.3216  0.3411  11.00000  0.05    0.26
Q13   1   0.7692  0.1787  0.1726  11.00000  0.05    0.26
Q14   1   0.9520 -0.2860 -0.0011  11.00000  0.05    0.25
Q15   1   1.0837  0.3199  0.4417  11.00000  0.05    0.25
Q16   1   0.7694 -0.4238  0.1190  11.00000  0.05    0.25
Q17   1   0.4477 -0.1721  0.1312  11.00000  0.05    0.25
Q18   1   0.5229 -0.2209  0.0990  11.00000  0.05    0.25
Q19   1   0.8742  0.1382  0.3905  11.00000  0.05    0.24
Q20   1   0.8669 -0.2418  0.0245  11.00000  0.05    0.24
;
_shelx_res_checksum              48561
